# Supplementary material for: Two new asexual genera and six new asexual species in the family Microthyriaceae (Dothideomycetes, Ascomycota) from China
Source: MycoKeys. 2021 Nov 29;85:1–30. doi: 10.3897/mycokeys.85.70829 (PMC8648689; doi:10.3897/mycokeys.85.70829)
Supplement: XML Treatment for Antidactylaria [file mycokeys.85.70829-treatment2.xml]

<!DOCTYPE tp:taxon-treatment
  PUBLIC "-//TaxonX//DTD Taxonomic Treatment Publishing DTD v0 20100105//EN" "tax-treatment-NSO.dtd">
<tp:taxon-treatment xmlns:tp="http://www.plazi.org/taxpub"><tp:treatment-meta><kwd-group><label>Taxon classification</label><kwd>
                <named-content content-type="kingdom">Fungi</named-content>
              </kwd><kwd>
                <named-content content-type="order">Microthyriales</named-content>
              </kwd><kwd>
                <named-content content-type="family">Microthyriaceae</named-content>
              </kwd></kwd-group><mixed-citation publication-type="journal"><person-group><name><surname>Qiao</surname><given-names>Min</given-names></name><name><surname>Zheng</surname><given-names>Hua</given-names></name><name><surname>Guo</surname><given-names>Ji-Shu</given-names></name><name><surname>Castañeda-Ruiz</surname><given-names>Rafael F.</given-names></name><name><surname>Xu</surname><given-names>Jian-Ping</given-names></name><name><surname>Peng</surname><given-names>Jie</given-names></name><name><surname>Zhang</surname><given-names>Ke-Qin</given-names></name><name><surname>Yu</surname><given-names>Ze-Fen</given-names></name></person-group><article-title>Two new asexual genera and six new asexual species in the family <tp:taxon-name><tp:taxon-name-part taxon-name-part-type="family">Microthyriaceae</tp:taxon-name-part></tp:taxon-name> (<tp:taxon-name><tp:taxon-name-part taxon-name-part-type="class">Dothideomycetes</tp:taxon-name-part></tp:taxon-name>, <tp:taxon-name><tp:taxon-name-part taxon-name-part-type="phylum">Ascomycota</tp:taxon-name-part></tp:taxon-name>) from China</article-title><source>MycoKeys</source><day>29</day><month>11</month><year>2021</year><volume>85</volume><fpage>1</fpage><lpage>30</lpage><pub-id pub-id-type="doi">10.3897/mycokeys.85.70829</pub-id></mixed-citation></tp:treatment-meta><tp:nomenclature><tp:taxon-name>
              <object-id xmlns:xlink="http://www.w3.org/1999/xlink" content-type="arpha" xlink:type="simple">EC48F58B-DA15-5399-A3ED-D3A3046E59B3</object-id>
              <tp:taxon-name-part taxon-name-part-type="genus" reg="Antidactylaria">Antidactylaria</tp:taxon-name-part>
              <object-id xmlns:xlink="http://www.w3.org/1999/xlink" xlink:type="simple">Index Fungorum number: IF555876</object-id>
              <object-id xmlns:xlink="http://www.w3.org/1999/xlink" xlink:type="simple">Facesoffungi Number No: FoF05734</object-id>
            </tp:taxon-name><tp:taxon-authority>Z.F. Yu, M. Qiao &amp; R.F. Castañeda</tp:taxon-authority><tp:taxon-status xmlns:xlink="http://www.w3.org/1999/xlink" xlink:type="simple">gen. nov.</tp:taxon-status></tp:nomenclature><tp:treatment-sec sec-type="etymology" id="SECID0ELHBG"><title>Etymology.</title><p>Greek, <italic>Anti</italic>, meaning against, Latin, <italic>dactylaria</italic>, referring to the genus <italic><tp:taxon-name><tp:taxon-name-part taxon-name-part-type="genus" reg="Dactylaria">Dactylaria</tp:taxon-name-part></tp:taxon-name></italic>.</p></tp:treatment-sec><tp:treatment-sec sec-type="description" id="SECID0E3HBG"><title>Description.</title><p>Asexual morph hyphomycetous. <italic>Mycelium</italic> superficial and immersed. <italic>Conidiophores</italic> macronematous, erect, unbranched, septate, hyaline, sometimes reduced to conidiogenous cells. <italic>Conidiogenous cells</italic> denticulate, polyblastic, sympodial elongated, integrated, terminal determinate or indeterminate, hyaline. Conidial secession rhexolytic. <italic>Conidia</italic> solitary, acrogenous, narrow obclavate, cylindrical to fusiform, navicular, attenuate towards the apex, rostrate, unicellular or septate, hyaline or subhyaline, smooth-walled, with a minute basal frill. Sexual state: unknown.</p></tp:treatment-sec><tp:treatment-sec sec-type="type species" id="SECID0EKIBG"><title>Type species.</title><p><italic><tp:taxon-name><tp:taxon-name-part taxon-name-part-type="genus" reg="Antidactylaria">Antidactylaria</tp:taxon-name-part><tp:taxon-name-part taxon-name-part-type="species" reg="minifimbriata">minifimbriata</tp:taxon-name-part></tp:taxon-name></italic> Z.F. Yu, M. Qiao &amp; R.F. Castañeda.</p></tp:treatment-sec><tp:treatment-sec sec-type="notes" id="SECID0E2IBG"><title>Notes.</title><p><italic><tp:taxon-name><tp:taxon-name-part taxon-name-part-type="genus" reg="Antidactylaria">Antidactylaria</tp:taxon-name-part></tp:taxon-name></italic> is superficially similar to the genus <italic><tp:taxon-name><tp:taxon-name-part taxon-name-part-type="genus" reg="Dactylaria">Dactylaria</tp:taxon-name-part></tp:taxon-name></italic> Sacc. in morphology. The genus <italic><tp:taxon-name><tp:taxon-name-part taxon-name-part-type="genus" reg="Dactylaria">Dactylaria</tp:taxon-name-part></tp:taxon-name></italic>, typified with <italic><tp:taxon-name><tp:taxon-name-part taxon-name-part-type="genus" reg="Dactylaria">D.</tp:taxon-name-part><tp:taxon-name-part taxon-name-part-type="species" reg="purpurella">purpurella</tp:taxon-name-part></tp:taxon-name></italic> (Sacc.) Sacc., is characterised by unbranched, septate, hyaline or pigmented conidiophores, denticulate, integrated, mostly terminal, sympodially extending conidiogenous cells and cylindrical, fusiform, filiform, ellipsoid, clavate, obclavate, unicellular or septate, hyaline or pale pigmented conidia that are liberated with schizolytic secession (<xref ref-type="bibr" rid="B14">Goh and Hyde 1997</xref>; <xref ref-type="bibr" rid="B33">Paulus et al. 2003</xref>; <xref ref-type="bibr" rid="B49">Seifert et al. 2011</xref>). However, the rhexolytic conidial secession, observed in <italic><tp:taxon-name><tp:taxon-name-part taxon-name-part-type="genus" reg="Antidactylaria">Antidactylaria</tp:taxon-name-part></tp:taxon-name></italic>, is absent in <italic><tp:taxon-name><tp:taxon-name-part taxon-name-part-type="genus" reg="Dactylaria">Dactylaria</tp:taxon-name-part></tp:taxon-name></italic>. <xref ref-type="bibr" rid="B33">Paulus et al. (2003)</xref> discussed the conidiogenous event as an important criterion for generic delimitation. In addition, phylogeny analysis showed that <italic><tp:taxon-name><tp:taxon-name-part taxon-name-part-type="genus" reg="Antidactylaria">Antidactylaria</tp:taxon-name-part></tp:taxon-name></italic> species belong to <tp:taxon-name><tp:taxon-name-part taxon-name-part-type="order">Microthyriales</tp:taxon-name-part></tp:taxon-name>, while <italic><tp:taxon-name><tp:taxon-name-part taxon-name-part-type="genus" reg="Dactylaria">Dactylaria</tp:taxon-name-part></tp:taxon-name></italic> species belong to <tp:taxon-name><tp:taxon-name-part taxon-name-part-type="order">Helotiales</tp:taxon-name-part></tp:taxon-name>.</p></tp:treatment-sec><ref-list><ref id="B14"><mixed-citation xmlns:xlink="http://www.w3.org/1999/xlink" xlink:type="simple"><person-group><name name-style="western"><surname>Goh</surname><given-names>TK</given-names></name><name name-style="western"><surname>Hyde</surname><given-names>KD</given-names></name></person-group> (<year>1997</year>) <article-title>A revision of <italic><tp:taxon-name><tp:taxon-name-part taxon-name-part-type="genus">Dactylaria</tp:taxon-name-part></tp:taxon-name></italic>, with description of <italic><tp:taxon-name><tp:taxon-name-part taxon-name-part-type="genus">D.</tp:taxon-name-part><tp:taxon-name-part taxon-name-part-type="species">tunicata</tp:taxon-name-part></tp:taxon-name></italic> sp. nov. from submerged wood in Australia.</article-title><source>Mycological Research</source><volume>101</volume>(<issue>10</issue>): <fpage>1265</fpage>–<lpage>1272</lpage>. <ext-link xlink:type="simple" ext-link-type="doi" xlink:href="10.1017/S0953756297004000">https://doi.org/10.1017/S0953756297004000</ext-link></mixed-citation></ref><ref id="B33"><mixed-citation xmlns:xlink="http://www.w3.org/1999/xlink" xlink:type="simple"><person-group><name name-style="western"><surname>Paulus</surname><given-names>B</given-names></name><name name-style="western"><surname>Gadek</surname><given-names>P</given-names></name><name name-style="western"><surname>Hyde</surname><given-names>KD</given-names></name></person-group> (<year>2003</year>) <article-title>Two new species of <italic><tp:taxon-name><tp:taxon-name-part taxon-name-part-type="genus">Dactylaria</tp:taxon-name-part></tp:taxon-name></italic> (anamorphic fungi) from Australian rainforests and an update of species in <italic><tp:taxon-name><tp:taxon-name-part taxon-name-part-type="genus">Dactylaria</tp:taxon-name-part></tp:taxon-name></italic> sensu lato.</article-title><source>Fungal Diversity</source><volume>14</volume>: <fpage>143</fpage>–<lpage>156</lpage>. <ext-link xlink:type="simple" ext-link-type="doi" xlink:href="10.1002/yea.955">https://doi.org/10.1002/yea.955</ext-link></mixed-citation></ref><ref id="B49"><mixed-citation xmlns:xlink="http://www.w3.org/1999/xlink" xlink:type="simple"><person-group><name name-style="western"><surname>Seifert</surname><given-names>K</given-names></name><name name-style="western"><surname>Morgan-Jones</surname><given-names>G</given-names></name><name name-style="western"><surname>Gams</surname><given-names>W</given-names></name><name name-style="western"><surname>Kendrick</surname><given-names>B</given-names></name></person-group> (<year>2011</year>) The genera of hyphomycetes. CBS Biodiversity Series 9: 997.</mixed-citation></ref></ref-list></tp:taxon-treatment>
