# Supplementary material for: Two new asexual genera and six new asexual species in the family Microthyriaceae (Dothideomycetes, Ascomycota) from China
Source: MycoKeys. 2021 Nov 29;85:1–30. doi: 10.3897/mycokeys.85.70829 (PMC8648689; doi:10.3897/mycokeys.85.70829)
Supplement: XML Treatment for Antidactylaria ampulliforma [file mycokeys.85.70829-treatment3.xml]

<!DOCTYPE tp:taxon-treatment
  PUBLIC "-//TaxonX//DTD Taxonomic Treatment Publishing DTD v0 20100105//EN" "tax-treatment-NSO.dtd">
<tp:taxon-treatment xmlns:tp="http://www.plazi.org/taxpub"><tp:treatment-meta><kwd-group><label>Taxon classification</label><kwd>
                <named-content content-type="kingdom">Fungi</named-content>
              </kwd><kwd>
                <named-content content-type="order">Microthyriales</named-content>
              </kwd><kwd>
                <named-content content-type="family">Microthyriaceae</named-content>
              </kwd></kwd-group><mixed-citation publication-type="journal"><person-group><name><surname>Qiao</surname><given-names>Min</given-names></name><name><surname>Zheng</surname><given-names>Hua</given-names></name><name><surname>Guo</surname><given-names>Ji-Shu</given-names></name><name><surname>Castañeda-Ruiz</surname><given-names>Rafael F.</given-names></name><name><surname>Xu</surname><given-names>Jian-Ping</given-names></name><name><surname>Peng</surname><given-names>Jie</given-names></name><name><surname>Zhang</surname><given-names>Ke-Qin</given-names></name><name><surname>Yu</surname><given-names>Ze-Fen</given-names></name></person-group><article-title>Two new asexual genera and six new asexual species in the family <tp:taxon-name><tp:taxon-name-part taxon-name-part-type="family">Microthyriaceae</tp:taxon-name-part></tp:taxon-name> (<tp:taxon-name><tp:taxon-name-part taxon-name-part-type="class">Dothideomycetes</tp:taxon-name-part></tp:taxon-name>, <tp:taxon-name><tp:taxon-name-part taxon-name-part-type="phylum">Ascomycota</tp:taxon-name-part></tp:taxon-name>) from China</article-title><source>MycoKeys</source><day>29</day><month>11</month><year>2021</year><volume>85</volume><fpage>1</fpage><lpage>30</lpage><pub-id pub-id-type="doi">10.3897/mycokeys.85.70829</pub-id></mixed-citation></tp:treatment-meta><tp:nomenclature><tp:taxon-name>
              <object-id xmlns:xlink="http://www.w3.org/1999/xlink" content-type="arpha" xlink:type="simple">DB0B84CC-A39C-5614-9C32-992D1BCF8999</object-id>
              <tp:taxon-name-part taxon-name-part-type="genus" reg="Antidactylaria">Antidactylaria</tp:taxon-name-part>
              <tp:taxon-name-part taxon-name-part-type="species" reg="ampulliforma">ampulliforma</tp:taxon-name-part>
              <object-id xmlns:xlink="http://www.w3.org/1999/xlink" content-type="mycobank" xlink:type="simple">108094</object-id>
            </tp:taxon-name><tp:taxon-authority>(de Hoog &amp; Hennebert) Z.F. Yu, M. Qiao &amp; R.F. Castañeda</tp:taxon-authority><tp:taxon-status xmlns:xlink="http://www.w3.org/1999/xlink" xlink:type="simple">comb. nov.</tp:taxon-status><tp:nomenclature-citation-list><tp:nomenclature-citation><tp:taxon-name>
                  <tp:taxon-name-part taxon-name-part-type="genus" reg="Isthmolongispora">Isthmolongispora</tp:taxon-name-part>
                  <tp:taxon-name-part taxon-name-part-type="species" reg="ampulliformis">ampulliformis</tp:taxon-name-part>
                </tp:taxon-name><comment>(Tubaki) de Hoog &amp; Hennebert, Proc. K. Ned. Akad. Wet., Ser. C, Biol. Med. Sci. 86(3): 346 (1983)</comment></tp:nomenclature-citation><tp:nomenclature-citation><tp:taxon-name>
                  <tp:taxon-name-part taxon-name-part-type="genus" reg="Diplorhinotrichum">Diplorhinotrichum</tp:taxon-name-part>
                  <tp:taxon-name-part taxon-name-part-type="species" reg="ampulliforme">ampulliforme</tp:taxon-name-part>
                </tp:taxon-name><comment>Tubaki, J. Hattori bot. Lab. 20: 159 (1958)</comment></tp:nomenclature-citation></tp:nomenclature-citation-list></tp:nomenclature><tp:treatment-sec sec-type="description" id="SECID0EYNBG"><title>Description.</title><p>Matsush. 1975</p></tp:treatment-sec><tp:treatment-sec sec-type="notes" id="SECID0E4NBG"><title>Notes.</title><p><italic><tp:taxon-name><tp:taxon-name-part taxon-name-part-type="genus" reg="Antidactylaria">Antidactylaria</tp:taxon-name-part><tp:taxon-name-part taxon-name-part-type="species" reg="ampulliforma">ampulliforma</tp:taxon-name-part></tp:taxon-name></italic> was originally isolated by Tubaki from leaves of <italic><tp:taxon-name><tp:taxon-name-part taxon-name-part-type="genus" reg="Cocos">Cocos</tp:taxon-name-part><tp:taxon-name-part taxon-name-part-type="species" reg="nucifera">nucifera</tp:taxon-name-part></tp:taxon-name></italic> and was described as <italic><tp:taxon-name><tp:taxon-name-part taxon-name-part-type="genus" reg="Diplorhinotrichum">Diplorhinotrichum</tp:taxon-name-part></tp:taxon-name></italic> species (<xref ref-type="bibr" rid="B57">Tubaki 1958</xref>). In 1983, de Hoog and Hennebert included it in the genus <italic><tp:taxon-name><tp:taxon-name-part taxon-name-part-type="genus" reg="Isthmolongispora">Isthmolongispora</tp:taxon-name-part></tp:taxon-name></italic> after examining its morphological character. In this study, <italic><tp:taxon-name><tp:taxon-name-part taxon-name-part-type="genus" reg="Antidactylaria">A.</tp:taxon-name-part><tp:taxon-name-part taxon-name-part-type="species" reg="ampulliforma">ampulliforma</tp:taxon-name-part></tp:taxon-name></italic> is phylogenetically close to <italic><tp:taxon-name><tp:taxon-name-part taxon-name-part-type="genus" reg="Antidactylaria">A.</tp:taxon-name-part><tp:taxon-name-part taxon-name-part-type="species" reg="minifimbriata">minifimbriata</tp:taxon-name-part></tp:taxon-name></italic> and they are very similar in morphology. Therefore, we assigned it in the newly-established genus <italic><tp:taxon-name><tp:taxon-name-part taxon-name-part-type="genus" reg="Antidactylaria">Antidactylaria</tp:taxon-name-part></tp:taxon-name></italic> as a new combination.</p></tp:treatment-sec><ref-list><ref id="B57"><mixed-citation xmlns:xlink="http://www.w3.org/1999/xlink" xlink:type="simple"><person-group><name name-style="western"><surname>Tubaki</surname><given-names>K</given-names></name></person-group> (<year>1958</year>) <article-title>Studies on the Japanese hyphomycetes. V. Leaf and stem group with a discussion of the classification of hyphomycetes and their perfect stages.</article-title><source>Journal of the Hattori Botanical Laboratory</source><volume>20</volume>: <fpage>142</fpage>–<lpage>244</lpage>.</mixed-citation></ref></ref-list></tp:taxon-treatment>
