# Supplementary material for: Two new asexual genera and six new asexual species in the family Microthyriaceae (Dothideomycetes, Ascomycota) from China
Source: MycoKeys. 2021 Nov 29;85:1–30. doi: 10.3897/mycokeys.85.70829 (PMC8648689; doi:10.3897/mycokeys.85.70829)
Supplement: XML Treatment for Antidactylaria minifimbriata [file mycokeys.85.70829-treatment4.xml]

<!DOCTYPE tp:taxon-treatment
  PUBLIC "-//TaxonX//DTD Taxonomic Treatment Publishing DTD v0 20100105//EN" "tax-treatment-NSO.dtd">
<tp:taxon-treatment xmlns:tp="http://www.plazi.org/taxpub"><tp:treatment-meta><kwd-group><label>Taxon classification</label><kwd>
                <named-content content-type="kingdom">Fungi</named-content>
              </kwd><kwd>
                <named-content content-type="order">Microthyriales</named-content>
              </kwd><kwd>
                <named-content content-type="family">Microthyriaceae</named-content>
              </kwd></kwd-group><mixed-citation publication-type="journal"><person-group><name><surname>Qiao</surname><given-names>Min</given-names></name><name><surname>Zheng</surname><given-names>Hua</given-names></name><name><surname>Guo</surname><given-names>Ji-Shu</given-names></name><name><surname>Castañeda-Ruiz</surname><given-names>Rafael F.</given-names></name><name><surname>Xu</surname><given-names>Jian-Ping</given-names></name><name><surname>Peng</surname><given-names>Jie</given-names></name><name><surname>Zhang</surname><given-names>Ke-Qin</given-names></name><name><surname>Yu</surname><given-names>Ze-Fen</given-names></name></person-group><article-title>Two new asexual genera and six new asexual species in the family <tp:taxon-name><tp:taxon-name-part taxon-name-part-type="family">Microthyriaceae</tp:taxon-name-part></tp:taxon-name> (<tp:taxon-name><tp:taxon-name-part taxon-name-part-type="class">Dothideomycetes</tp:taxon-name-part></tp:taxon-name>, <tp:taxon-name><tp:taxon-name-part taxon-name-part-type="phylum">Ascomycota</tp:taxon-name-part></tp:taxon-name>) from China</article-title><source>MycoKeys</source><day>29</day><month>11</month><year>2021</year><volume>85</volume><fpage>1</fpage><lpage>30</lpage><pub-id pub-id-type="doi">10.3897/mycokeys.85.70829</pub-id></mixed-citation></tp:treatment-meta><tp:nomenclature><tp:taxon-name>
              <object-id xmlns:xlink="http://www.w3.org/1999/xlink" content-type="arpha" xlink:type="simple">322B49F0-8D58-5A7B-9822-F4387DBEAFE1</object-id>
              <tp:taxon-name-part taxon-name-part-type="genus" reg="Antidactylaria">Antidactylaria</tp:taxon-name-part>
              <tp:taxon-name-part taxon-name-part-type="species" reg="minifimbriata">minifimbriata</tp:taxon-name-part>
              <object-id xmlns:xlink="http://www.w3.org/1999/xlink" xlink:type="simple">Index Fungorum number: IF556121</object-id>
              <object-id xmlns:xlink="http://www.w3.org/1999/xlink" xlink:type="simple">Facesoffungi Number No: FoF05735</object-id>
            </tp:taxon-name><tp:taxon-authority>Z.F. Yu, M. Qiao &amp; R.F. Castañeda</tp:taxon-authority><tp:taxon-status xmlns:xlink="http://www.w3.org/1999/xlink" xlink:type="simple">sp. nov.</tp:taxon-status><xref ref-type="fig" rid="F2">Figs 2</xref><xref ref-type="fig" rid="F9">, 9a</xref></tp:nomenclature><tp:treatment-sec sec-type="etymology" id="SECID0E2RBG"><title>Etymology.</title><p>Latin, <italic>mini</italic>, meaning very small, minute, <italic>fimbriata</italic>, referring to edged, delicately toothed, fringe or frill that remained on the conidial base after rhexolytic secession.</p><fig id="F2" position="float" orientation="portrait"><object-id xmlns:xlink="http://www.w3.org/1999/xlink" content-type="doi" xlink:type="simple">10.3897/mycokeys.85.70829.figure2</object-id><object-id xmlns:xlink="http://www.w3.org/1999/xlink" content-type="arpha" xlink:type="simple">11215A61-88C5-502E-8F13-0E549140CE85</object-id><label>Figure 2.</label><caption><p><italic><tp:taxon-name><tp:taxon-name-part taxon-name-part-type="genus" reg="Antidactylaria">Antidactylaria</tp:taxon-name-part><tp:taxon-name-part taxon-name-part-type="species" reg="minifimbriata">minifimbriata</tp:taxon-name-part></tp:taxon-name></italic> (Holotype <abbrev xmlns:xlink="http://www.w3.org/1999/xlink" xlink:title="Yunnan University, Kunming" id="ABBRID0EYSBG" xlink:type="simple">YMF</abbrev> 1.04578) <bold>a–c</bold> conidia <bold>d</bold> conidiophore and conidiogenous cell <bold>e</bold> conidia on conidiophore under low objective. Scale bars: 10 µm (<bold>a–d</bold>); 50 µm (<bold>e</bold>).</p></caption><graphic xmlns:xlink="http://www.w3.org/1999/xlink" xlink:href="mycokeys-85-001-g002.jpg" position="float" orientation="portrait" xlink:type="simple" id="oo_616306.jpg"><uri content-type="original_file" xlink:type="simple">https://binary.pensoft.net/fig/616306</uri></graphic></fig></tp:treatment-sec><tp:treatment-sec sec-type="description" id="SECID0ELTBG"><title>Description.</title><p>Asexual morph hyphomycetous. <italic>Colonies</italic> on <abbrev xmlns:xlink="http://www.w3.org/1999/xlink" xlink:title="corn meal agar" id="ABBRID0ETTBG" xlink:type="simple">CMA</abbrev> white to rosy buff, reverse buff, attaining 2.7 cm diam. after 20 days at 25 °C. <italic>Mycelium</italic> partly superficial, partly immersed, composed of branched, slender, septate, hyaline, smooth-walled hyphae. <italic>Conidiophores</italic> semi-macronematous, mononematous, cylindrical, straight or slightly flexuous, unbranched, 0–1(–2)-septate, hyaline or pale brown, smooth, sometimes reduced to conidiogenous cells. <italic>Conidiogenous cells</italic> polyblastic, sympodial elongated, terminal, denticulate, denticles cylindrical, minute fringed. <italic>Conidia</italic> solitary, acrogenous, narrow obclavate, cylindrical to fusiform, attenuate, rostrate or caudate towards the apex, 27.7–40 × 2.5–3.3 µm, rostrum 10–19 × 1–1.8 µm, 2-septate, hyaline to subhyaline, smooth-walled, with a minute basal frill. Sexual state: unknown.</p></tp:treatment-sec><tp:treatment-sec sec-type="material" id="SECID0E6TBG"><title>Type.</title><p><bold>China</bold>, Hainan Province, Diaoluoshan National Forest Park, on submerged leaves, April 2014, Z.F Yu. Holotype <abbrev xmlns:xlink="http://www.w3.org/1999/xlink" xlink:title="Yunnan University, Kunming" id="ABBRID0EHUBG" xlink:type="simple">YMF</abbrev> 1.04578, preserved in a metabolically-inactive state (deep freezing) in the Conservation and Utilization of Bio-Resources in Yunnan. Ex-type culture <named-content xmlns:xlink="http://www.w3.org/1999/xlink" content-type="dwc:institutional_code" xlink:type="simple">CGMCC</named-content> 3.18825.</p></tp:treatment-sec><tp:treatment-sec sec-type="notes" id="SECID0EPUBG"><title>Notes.</title><p>Morphologically, <italic><tp:taxon-name><tp:taxon-name-part taxon-name-part-type="genus" reg="Antidactylaria">Antidactylaria</tp:taxon-name-part><tp:taxon-name-part taxon-name-part-type="species" reg="minifimbriata">minifimbriata</tp:taxon-name-part></tp:taxon-name></italic> is similar to <italic><tp:taxon-name><tp:taxon-name-part taxon-name-part-type="genus" reg="Antidactylaria">A.</tp:taxon-name-part><tp:taxon-name-part taxon-name-part-type="species" reg="ampulliforma">ampulliforma</tp:taxon-name-part></tp:taxon-name></italic> (= <italic><tp:taxon-name><tp:taxon-name-part taxon-name-part-type="genus" reg="Isthmolongispora">Isthmolongispora</tp:taxon-name-part><tp:taxon-name-part taxon-name-part-type="species" reg="ampulliformis">ampulliformis</tp:taxon-name-part></tp:taxon-name></italic>) in conidial shape, but can be easily distinguished from it by having wider conidia (2.5–3.3 vs. 2.0–2.5 µm) and longer rostrum (10.0–19.0 vs. 6.0–10.0 µm) (<xref ref-type="bibr" rid="B75">Yen et al. 2017</xref>).</p></tp:treatment-sec><tp:treatment-sec><!--Section generated to contain objects referenced in tp:taxon-treatment.--><fig id="F9" position="float" orientation="portrait"><object-id xmlns:xlink="http://www.w3.org/1999/xlink" content-type="doi" xlink:type="simple">10.3897/mycokeys.85.70829.figure9</object-id><object-id xmlns:xlink="http://www.w3.org/1999/xlink" content-type="arpha" xlink:type="simple">79DEF35D-3880-58E0-81E7-51DD364025CF</object-id><label>Figure 9.</label><caption><p>Cultural characters of all species in this study after 20 days on <abbrev xmlns:xlink="http://www.w3.org/1999/xlink" xlink:title="potato dextrose agar" id="ABBRID0E6CBI" xlink:type="simple">PDA</abbrev> at 25 °C.</p></caption><graphic xmlns:xlink="http://www.w3.org/1999/xlink" xlink:href="mycokeys-85-001-g009.jpg" position="float" orientation="portrait" xlink:type="simple" id="oo_616313.jpg"><uri content-type="original_file" xlink:type="simple">https://binary.pensoft.net/fig/616313</uri></graphic></fig></tp:treatment-sec><ref-list><ref id="B75"><mixed-citation xmlns:xlink="http://www.w3.org/1999/xlink" xlink:type="simple"><person-group><name name-style="western"><surname>Yen</surname><given-names>LTH</given-names></name><name name-style="western"><surname>Inaba</surname><given-names>S</given-names></name><name name-style="western"><surname>Tsurumi</surname><given-names>Y</given-names></name><name name-style="western"><surname>Nhung</surname><given-names>NTH</given-names></name><name name-style="western"><surname>Hop</surname><given-names>DV</given-names></name><name name-style="western"><surname>Ando</surname><given-names>K</given-names></name></person-group> (<year>2017</year>) <article-title>Leaf litter fungi isolated in Bach Ma National Park, Vietnam.</article-title><source>Vietnam Journal of Science and Technology</source><volume>55</volume>: <fpage>37</fpage>–<lpage>44</lpage>. <ext-link xlink:type="simple" ext-link-type="doi" xlink:href="10.15625/2525-2518/55/1A/12380">https://doi.org/10.15625/2525-2518/55/1A/12380</ext-link></mixed-citation></ref></ref-list></tp:taxon-treatment>
