# Supplementary material for: Two new asexual genera and six new asexual species in the family Microthyriaceae (Dothideomycetes, Ascomycota) from China
Source: MycoKeys. 2021 Nov 29;85:1–30. doi: 10.3897/mycokeys.85.70829 (PMC8648689; doi:10.3897/mycokeys.85.70829)
Supplement: XML Treatment for Isthmomyces [file mycokeys.85.70829-treatment5.xml]

<!DOCTYPE tp:taxon-treatment
  PUBLIC "-//TaxonX//DTD Taxonomic Treatment Publishing DTD v0 20100105//EN" "tax-treatment-NSO.dtd">
<tp:taxon-treatment xmlns:tp="http://www.plazi.org/taxpub"><tp:treatment-meta><kwd-group><label>Taxon classification</label><kwd>
                <named-content content-type="kingdom">Fungi</named-content>
              </kwd><kwd>
                <named-content content-type="order">Microthyriales</named-content>
              </kwd><kwd>
                <named-content content-type="family">Microthyriaceae</named-content>
              </kwd></kwd-group><mixed-citation publication-type="journal"><person-group><name><surname>Qiao</surname><given-names>Min</given-names></name><name><surname>Zheng</surname><given-names>Hua</given-names></name><name><surname>Guo</surname><given-names>Ji-Shu</given-names></name><name><surname>Castañeda-Ruiz</surname><given-names>Rafael F.</given-names></name><name><surname>Xu</surname><given-names>Jian-Ping</given-names></name><name><surname>Peng</surname><given-names>Jie</given-names></name><name><surname>Zhang</surname><given-names>Ke-Qin</given-names></name><name><surname>Yu</surname><given-names>Ze-Fen</given-names></name></person-group><article-title>Two new asexual genera and six new asexual species in the family <tp:taxon-name><tp:taxon-name-part taxon-name-part-type="family">Microthyriaceae</tp:taxon-name-part></tp:taxon-name> (<tp:taxon-name><tp:taxon-name-part taxon-name-part-type="class">Dothideomycetes</tp:taxon-name-part></tp:taxon-name>, <tp:taxon-name><tp:taxon-name-part taxon-name-part-type="phylum">Ascomycota</tp:taxon-name-part></tp:taxon-name>) from China</article-title><source>MycoKeys</source><day>29</day><month>11</month><year>2021</year><volume>85</volume><fpage>1</fpage><lpage>30</lpage><pub-id pub-id-type="doi">10.3897/mycokeys.85.70829</pub-id></mixed-citation></tp:treatment-meta><tp:nomenclature><tp:taxon-name>
              <object-id xmlns:xlink="http://www.w3.org/1999/xlink" content-type="arpha" xlink:type="simple">21A5D891-7983-52C2-AFCE-3D3B854E8E48</object-id>
              <tp:taxon-name-part taxon-name-part-type="genus" reg="Isthmomyces">Isthmomyces</tp:taxon-name-part>
              <object-id xmlns:xlink="http://www.w3.org/1999/xlink" xlink:type="simple">Index Fungorum number: IF556126</object-id>
              <object-id xmlns:xlink="http://www.w3.org/1999/xlink" xlink:type="simple">Facesoffungi Number No: FoF05740</object-id>
            </tp:taxon-name><tp:taxon-authority>Z. F. Yu, M. Qiao &amp; R. F. Castañeda</tp:taxon-authority><tp:taxon-status xmlns:xlink="http://www.w3.org/1999/xlink" xlink:type="simple">gen. nov.</tp:taxon-status></tp:nomenclature><tp:treatment-sec sec-type="etymology" id="SECID0EAXBG"><title>Etymology.</title><p>Latin, <italic>isthmus</italic>, Greek (isthmós, “neck”) meaning a narrow cellular structure that connects two larger bodies or cells, Greek, <italic>myces</italic>, referring to fungus.</p></tp:treatment-sec><tp:treatment-sec sec-type="description" id="SECID0EKXBG"><title>Description.</title><p>Asexual morph hyphomycetous. <italic>Mycelium</italic> superficial and immersed. <italic>Conidiophores</italic> macronematous, mononematous, erect, unbranched, smooth, pale brown or hyaline, septate, sometimes reduced to conidiogenous cells. <italic>Conidiogenous cells</italic> polyblastic, denticulate, integrated, terminal, sympodial extended. <italic>Conidial secession</italic> schizolytic. <italic>Conidia</italic> acrogenous, isthmosporous, composed two cellular isthmic-segment obclavate, clavate, pyriform, obpyriform, lageniform, subulate fusiform to navicular to lanceolate, unicellular or septate, smooth, hyaline, connected by a very narrow, distinct or inconspicuous isthmus. Sexual state: unknown.</p></tp:treatment-sec><tp:treatment-sec sec-type="type species" id="SECID0E1XBG"><title>Type species.</title><p><italic><tp:taxon-name><tp:taxon-name-part taxon-name-part-type="genus" reg="Isthmomyces">Isthmomyces</tp:taxon-name-part><tp:taxon-name-part taxon-name-part-type="species" reg="oxysporus">oxysporus</tp:taxon-name-part></tp:taxon-name></italic> Z.F. Yu, M. Qiao &amp; R.F. Castañeda.</p></tp:treatment-sec><tp:treatment-sec sec-type="notes" id="SECID0ELYBG"><title>Notes.</title><p><italic><tp:taxon-name><tp:taxon-name-part taxon-name-part-type="genus" reg="Isthmomyces">Isthmomyces</tp:taxon-name-part></tp:taxon-name></italic> is similar to the genus <italic><tp:taxon-name><tp:taxon-name-part taxon-name-part-type="genus" reg="Isthmolongispora">Isthmolongispora</tp:taxon-name-part></tp:taxon-name></italic> Matsush. in morphology. <italic><tp:taxon-name><tp:taxon-name-part taxon-name-part-type="genus" reg="Isthmolongispora">Isthmolongispora</tp:taxon-name-part></tp:taxon-name></italic> was established with <italic><tp:taxon-name><tp:taxon-name-part taxon-name-part-type="genus" reg="Isthmolongispora">I.</tp:taxon-name-part><tp:taxon-name-part taxon-name-part-type="species" reg="intermedia">intermedia</tp:taxon-name-part></tp:taxon-name></italic> Matsush. as type species (<xref ref-type="bibr" rid="B28">Matsushima 1971</xref>). The genus is characterised by denticulate, sympodially-extending conidiogenous cells and isthmospore conidia made of two or several cellular structures, which are connected by very narrow isthmuses. In this study, specimens with two and more cellular isthmic-segments were collected, respectively. Phylogenetic analysis inferred from two loci showed that our isolates grouped together with <italic><tp:taxon-name><tp:taxon-name-part taxon-name-part-type="genus" reg="Isthmomyces">Isthmomyces</tp:taxon-name-part><tp:taxon-name-part taxon-name-part-type="species" reg="lanceatus">lanceatus</tp:taxon-name-part></tp:taxon-name></italic> (<italic><tp:taxon-name><tp:taxon-name-part taxon-name-part-type="genus" reg="Isthmolongispora">Isthmolongispora</tp:taxon-name-part><tp:taxon-name-part taxon-name-part-type="species" reg="lanceata">lanceata</tp:taxon-name-part></tp:taxon-name></italic>) in <tp:taxon-name><tp:taxon-name-part taxon-name-part-type="family">Microthyriaceae</tp:taxon-name-part></tp:taxon-name>. Combining morphological character and phylogenetic analysis, we finally erected the new genus <italic><tp:taxon-name><tp:taxon-name-part taxon-name-part-type="genus" reg="Isthmomyces">Isthmomyces</tp:taxon-name-part></tp:taxon-name></italic> to accommodate these isolates and <italic><tp:taxon-name><tp:taxon-name-part taxon-name-part-type="genus" reg="Isthmolongispora">I.</tp:taxon-name-part><tp:taxon-name-part taxon-name-part-type="species" reg="lanceata">lanceata</tp:taxon-name-part></tp:taxon-name></italic>.</p></tp:treatment-sec><ref-list><ref id="B28"><mixed-citation xmlns:xlink="http://www.w3.org/1999/xlink" xlink:type="simple"><person-group><name name-style="western"><surname>Matsushima</surname><given-names>T</given-names></name></person-group> (<year>1971</year>) Microfungi from the Solomon Islands and Papua-New Guinea. Published by author, Kobe.</mixed-citation></ref></ref-list></tp:taxon-treatment>
