# Supplementary material for: Two new asexual genera and six new asexual species in the family Microthyriaceae (Dothideomycetes, Ascomycota) from China
Source: MycoKeys. 2021 Nov 29;85:1–30. doi: 10.3897/mycokeys.85.70829 (PMC8648689; doi:10.3897/mycokeys.85.70829)
Supplement: XML Treatment for Isthmomyces dissimilis [file mycokeys.85.70829-treatment6.xml]

<!DOCTYPE tp:taxon-treatment
  PUBLIC "-//TaxonX//DTD Taxonomic Treatment Publishing DTD v0 20100105//EN" "tax-treatment-NSO.dtd">
<tp:taxon-treatment xmlns:tp="http://www.plazi.org/taxpub"><tp:treatment-meta><kwd-group><label>Taxon classification</label><kwd>
                <named-content content-type="kingdom">Fungi</named-content>
              </kwd><kwd>
                <named-content content-type="order">Microthyriales</named-content>
              </kwd><kwd>
                <named-content content-type="family">Microthyriaceae</named-content>
              </kwd></kwd-group><mixed-citation publication-type="journal"><person-group><name><surname>Qiao</surname><given-names>Min</given-names></name><name><surname>Zheng</surname><given-names>Hua</given-names></name><name><surname>Guo</surname><given-names>Ji-Shu</given-names></name><name><surname>Castañeda-Ruiz</surname><given-names>Rafael F.</given-names></name><name><surname>Xu</surname><given-names>Jian-Ping</given-names></name><name><surname>Peng</surname><given-names>Jie</given-names></name><name><surname>Zhang</surname><given-names>Ke-Qin</given-names></name><name><surname>Yu</surname><given-names>Ze-Fen</given-names></name></person-group><article-title>Two new asexual genera and six new asexual species in the family <tp:taxon-name><tp:taxon-name-part taxon-name-part-type="family">Microthyriaceae</tp:taxon-name-part></tp:taxon-name> (<tp:taxon-name><tp:taxon-name-part taxon-name-part-type="class">Dothideomycetes</tp:taxon-name-part></tp:taxon-name>, <tp:taxon-name><tp:taxon-name-part taxon-name-part-type="phylum">Ascomycota</tp:taxon-name-part></tp:taxon-name>) from China</article-title><source>MycoKeys</source><day>29</day><month>11</month><year>2021</year><volume>85</volume><fpage>1</fpage><lpage>30</lpage><pub-id pub-id-type="doi">10.3897/mycokeys.85.70829</pub-id></mixed-citation></tp:treatment-meta><tp:nomenclature><tp:taxon-name>
              <object-id xmlns:xlink="http://www.w3.org/1999/xlink" content-type="arpha" xlink:type="simple">24450751-05DE-5901-BACB-8556C8AE4369</object-id>
              <tp:taxon-name-part taxon-name-part-type="genus" reg="Isthmomyces">Isthmomyces</tp:taxon-name-part>
              <tp:taxon-name-part taxon-name-part-type="species" reg="dissimilis">dissimilis</tp:taxon-name-part>
              <object-id xmlns:xlink="http://www.w3.org/1999/xlink" xlink:type="simple">Index Fungorum number: IF556129</object-id>
              <object-id xmlns:xlink="http://www.w3.org/1999/xlink" xlink:type="simple">Facesoffungi Number No: FoF05743</object-id>
            </tp:taxon-name><tp:taxon-authority>Z. F. Yu, M. Qiao &amp; R. F. Castañeda</tp:taxon-authority><tp:taxon-status xmlns:xlink="http://www.w3.org/1999/xlink" xlink:type="simple">sp. nov.</tp:taxon-status><xref ref-type="fig" rid="F3">Figs 3</xref><xref ref-type="fig" rid="F9">, 9b</xref></tp:nomenclature><tp:treatment-sec sec-type="etymology" id="SECID0EV3BG"><title>Etymology.</title><p>Latin, <italic>dissimilis</italic>, referring to the variation of the conidial shape related to the generic concept of the genus.</p></tp:treatment-sec><tp:treatment-sec sec-type="description" id="SECID0E43BG"><title>Description.</title><p>Asexual morph hyphomycetous. <italic>Colonies</italic> on <abbrev xmlns:xlink="http://www.w3.org/1999/xlink" xlink:title="corn meal agar" id="ABBRID0EF4BG" xlink:type="simple">CMA</abbrev> white to dark salmon, reverse pale yellow, attaining 2.5 cm diam. after 20 days at 25 °C. <italic>Mycelium</italic> superficial or immersed, composed of branched, septate, brown, hyphae. <italic>Conidiophores</italic> macronematous, mononematous, erect, straight, unbranched or slightly branched, 0–1- septate, smooth, subhyaline13.8–51 × 2.3–3.2 µm. <italic>Conidiogenous cells</italic> polyblastic, ampulliform to cylindrical, sympodial extended, integrated, terminal, subhyaline. <italic>Conidia</italic> acrogenous, isthmospore, with inconspicuous isthmus, (isthmus mostly reduced to being constricted at the septa) subhyaline, guttulate, smooth, composed of 2–3-cellular isthmic-segments, more or less symmetrical: A) the larger isthmospore with 2-cellular isthmic-segments: i) basal isthmic-segment cylindrical-fusiform, truncate below, 1–3 septate, 35–60 × 4–4.5 µm, ii) apical isthmic-segment fusiform, rounded at the tip, 0–2 septate, 17–36.5 × 4–4.5 µm; total long 70–95 µm. B) the smaller isthmospore with 2-cellular isthmic-segments: i) basal isthmic-segment cylindrical-fusiform, truncate below, 0–1 septate, 23–33 × 3.5–4.5 µm; ii) apical isthmic-segment fusiform, rounded at the tip, 0–1 septate, 17–22 × 3.5–4.5 µm; total long 47–57 µm. C) isthmospore with 3-cellular isthmic-segments: i) basal isthmic-segment fusiform, truncate below, 2–3-septate, 18.5–38.5 × 2.8–5.0 µm; ii) central isthmic-segment cylindrical-fusiform, 2–3-septate, 20.1–44.5 × 3.0–6.2 µm; iii) apical isthmic-segment fusiform, rounded or obtuse at the tip, 0–2-septate, 17.4–31.6 × 2.3–4.8 µm. Sexual state: unknown.</p><fig id="F3" position="float" orientation="portrait"><object-id xmlns:xlink="http://www.w3.org/1999/xlink" content-type="doi" xlink:type="simple">10.3897/mycokeys.85.70829.figure3</object-id><object-id xmlns:xlink="http://www.w3.org/1999/xlink" content-type="arpha" xlink:type="simple">E24B76AE-D66C-5ACA-B33D-0BCB3146173E</object-id><label>Figure 3.</label><caption><p><italic><tp:taxon-name><tp:taxon-name-part taxon-name-part-type="genus" reg="Isthmomyces">Isthmomyces</tp:taxon-name-part><tp:taxon-name-part taxon-name-part-type="species" reg="dissimilis">dissimilis</tp:taxon-name-part></tp:taxon-name></italic> (Holotype <abbrev xmlns:xlink="http://www.w3.org/1999/xlink" xlink:title="Yunnan University, Kunming" id="ABBRID0EE5BG" xlink:type="simple">YMF</abbrev> 1.04604) <bold>a</bold> the larger isthmospore with 2-cellular isthmic-segments <bold>b</bold> the smaller isthmospore with 2-cellular isthmic-segments <bold>c</bold> isthmospores with 3-cellular isthmic-segments <bold>d</bold> conidiogenous cell and developing conidia. Scale bars: 10 µm (<bold>a–d</bold>).</p></caption><graphic xmlns:xlink="http://www.w3.org/1999/xlink" xlink:href="mycokeys-85-001-g003.jpg" position="float" orientation="portrait" xlink:type="simple" id="oo_616307.jpg"><uri content-type="original_file" xlink:type="simple">https://binary.pensoft.net/fig/616307</uri></graphic></fig></tp:treatment-sec><tp:treatment-sec sec-type="material" id="SECID0EX5BG"><title>Type.</title><p><bold>China</bold>, Hainan Province, Diaoluo Mountain Nature Reserve, on submerged leaves, August 2015, J. Peng. Holotype <abbrev xmlns:xlink="http://www.w3.org/1999/xlink" xlink:title="Yunnan University, Kunming" id="ABBRID0E65BG" xlink:type="simple">YMF</abbrev> 1.04604, preserved in a metabolically-inactive state (deep freezing) in the Conservation and Utilization of Bio-Resources in Yunnan. Ex-type culture <named-content xmlns:xlink="http://www.w3.org/1999/xlink" content-type="dwc:institutional_code" xlink:type="simple">CGMCC</named-content> 3.18826.</p></tp:treatment-sec><tp:treatment-sec sec-type="notes" id="SECID0EH6BG"><title>Notes.</title><p>The new species, <italic><tp:taxon-name><tp:taxon-name-part taxon-name-part-type="genus" reg="Isthmomyces">Isthmomyces</tp:taxon-name-part><tp:taxon-name-part taxon-name-part-type="species" reg="dissimilis">dissimilis</tp:taxon-name-part></tp:taxon-name></italic>, varies in conidial shape. Although it has 3-cellular isthmic-segment conidia, its isthmic-segment is not as distinct as <italic><tp:taxon-name><tp:taxon-name-part taxon-name-part-type="genus" reg="Isthmolongispora">Isthmolongispora</tp:taxon-name-part></tp:taxon-name></italic> species. However, the cells of <italic><tp:taxon-name><tp:taxon-name-part taxon-name-part-type="genus" reg="Isthmolongispora">Isthmolongispora</tp:taxon-name-part></tp:taxon-name></italic> are bead-like, while those of <italic><tp:taxon-name><tp:taxon-name-part taxon-name-part-type="genus" reg="Isthmomyces">I.</tp:taxon-name-part><tp:taxon-name-part taxon-name-part-type="species" reg="dissimilis">dissimilis</tp:taxon-name-part></tp:taxon-name></italic> are cylindrical to fusiform.</p></tp:treatment-sec><tp:treatment-sec><!--Section generated to contain objects referenced in tp:taxon-treatment.--><fig id="F9" position="float" orientation="portrait"><object-id xmlns:xlink="http://www.w3.org/1999/xlink" content-type="doi" xlink:type="simple">10.3897/mycokeys.85.70829.figure9</object-id><object-id xmlns:xlink="http://www.w3.org/1999/xlink" content-type="arpha" xlink:type="simple">79DEF35D-3880-58E0-81E7-51DD364025CF</object-id><label>Figure 9.</label><caption><p>Cultural characters of all species in this study after 20 days on <abbrev xmlns:xlink="http://www.w3.org/1999/xlink" xlink:title="potato dextrose agar" id="ABBRID0E6CBI" xlink:type="simple">PDA</abbrev> at 25 °C.</p></caption><graphic xmlns:xlink="http://www.w3.org/1999/xlink" xlink:href="mycokeys-85-001-g009.jpg" position="float" orientation="portrait" xlink:type="simple" id="oo_616313.jpg"><uri content-type="original_file" xlink:type="simple">https://binary.pensoft.net/fig/616313</uri></graphic></fig></tp:treatment-sec></tp:taxon-treatment>
