# Supplementary material for: Two new asexual genera and six new asexual species in the family Microthyriaceae (Dothideomycetes, Ascomycota) from China
Source: MycoKeys. 2021 Nov 29;85:1–30. doi: 10.3897/mycokeys.85.70829 (PMC8648689; doi:10.3897/mycokeys.85.70829)
Supplement: XML Treatment for Isthmomyces lanceatus [file mycokeys.85.70829-treatment7.xml]

<!DOCTYPE tp:taxon-treatment
  PUBLIC "-//TaxonX//DTD Taxonomic Treatment Publishing DTD v0 20100105//EN" "tax-treatment-NSO.dtd">
<tp:taxon-treatment xmlns:tp="http://www.plazi.org/taxpub"><tp:treatment-meta><kwd-group><label>Taxon classification</label><kwd>
                <named-content content-type="kingdom">Fungi</named-content>
              </kwd><kwd>
                <named-content content-type="order">Microthyriales</named-content>
              </kwd><kwd>
                <named-content content-type="family">Microthyriaceae</named-content>
              </kwd></kwd-group><mixed-citation publication-type="journal"><person-group><name><surname>Qiao</surname><given-names>Min</given-names></name><name><surname>Zheng</surname><given-names>Hua</given-names></name><name><surname>Guo</surname><given-names>Ji-Shu</given-names></name><name><surname>Castañeda-Ruiz</surname><given-names>Rafael F.</given-names></name><name><surname>Xu</surname><given-names>Jian-Ping</given-names></name><name><surname>Peng</surname><given-names>Jie</given-names></name><name><surname>Zhang</surname><given-names>Ke-Qin</given-names></name><name><surname>Yu</surname><given-names>Ze-Fen</given-names></name></person-group><article-title>Two new asexual genera and six new asexual species in the family <tp:taxon-name><tp:taxon-name-part taxon-name-part-type="family">Microthyriaceae</tp:taxon-name-part></tp:taxon-name> (<tp:taxon-name><tp:taxon-name-part taxon-name-part-type="class">Dothideomycetes</tp:taxon-name-part></tp:taxon-name>, <tp:taxon-name><tp:taxon-name-part taxon-name-part-type="phylum">Ascomycota</tp:taxon-name-part></tp:taxon-name>) from China</article-title><source>MycoKeys</source><day>29</day><month>11</month><year>2021</year><volume>85</volume><fpage>1</fpage><lpage>30</lpage><pub-id pub-id-type="doi">10.3897/mycokeys.85.70829</pub-id></mixed-citation></tp:treatment-meta><tp:nomenclature><tp:taxon-name>
              <object-id xmlns:xlink="http://www.w3.org/1999/xlink" content-type="arpha" xlink:type="simple">EAB2CAFF-07C7-5BFB-8181-FF31526587F4</object-id>
              <tp:taxon-name-part taxon-name-part-type="genus" reg="Isthmomyces">Isthmomyces</tp:taxon-name-part>
              <tp:taxon-name-part taxon-name-part-type="species" reg="lanceatus">lanceatus</tp:taxon-name-part>
              <object-id xmlns:xlink="http://www.w3.org/1999/xlink" xlink:type="simple">Index Fungorum number: IF556158</object-id>
              <object-id xmlns:xlink="http://www.w3.org/1999/xlink" xlink:type="simple">Facesoffungi Number No: FoF05757</object-id>
            </tp:taxon-name><tp:taxon-authority>(de Hoog &amp; Hennebert) Z. F. Yu &amp; R. F. Castañeda</tp:taxon-authority><tp:taxon-status xmlns:xlink="http://www.w3.org/1999/xlink" xlink:type="simple">comb. nov.</tp:taxon-status><xref ref-type="fig" rid="F4">Figs 4</xref><xref ref-type="fig" rid="F9">, 9c</xref><tp:nomenclature-citation-list><tp:nomenclature-citation><tp:taxon-name>
                  <tp:taxon-name-part taxon-name-part-type="genus" reg="Isthmolongispora">Isthmolongispora</tp:taxon-name-part>
                  <tp:taxon-name-part taxon-name-part-type="species" reg="lanceata">lanceata</tp:taxon-name-part>
                </tp:taxon-name><comment>de Hoog &amp; Hennebert, Proc. K. Ned. Akad.Wet., Ser. C, Biol. Med. Sci. 86(3): 343 (1983).</comment></tp:nomenclature-citation></tp:nomenclature-citation-list></tp:nomenclature><tp:treatment-sec sec-type="description" id="SECID0ESCAI"><title>Description.</title><p>Asexual morph hyphomycetous. <italic>Colonies</italic> on <abbrev xmlns:xlink="http://www.w3.org/1999/xlink" xlink:title="corn meal agar" id="ABBRID0E1CAI" xlink:type="simple">CMA</abbrev> white to dark salmon, reverse pale brown, attaining about 2 cm diam. after 20 days at 25 °C. <italic>Mycelium</italic> partly superficial, partly immersed, composed of branched, septate, slender, hyaline hyphae. <italic>Conidiophores</italic> macronematous, mononematous, cylindrical, erect, straight, unbranched, 0–1- septate, smooth, hyaline, up to 30 µm long, 3–3.5 µm wide. <italic>Conidiogenous cells</italic> polyblastic, cylindrical, denticulate, sympodial extended, integrated, terminal, hyaline. <italic><tp:taxon-name><tp:taxon-name-part taxon-name-part-type="genus" reg="Blastoconidia">Blastoconidia</tp:taxon-name-part></tp:taxon-name></italic> isthmospore, somewhat fusiform, hyaline or subhyaline, smooth, thin-walled, 21.3–39.7 µm long, strongly constricted at the median septum, narrow, tiny, made of two cellular isthmic-segments: i) basal isthmic-segment narrow-clavate, sometimes cylindrical-clavate, truncated at the base, unicellular, 0–1-septate, 12.5–18.5 × 3.0–4.8 µm; ii) apical isthmic-segment broadly obclavate, obspathulate, rounded at the tip, unicellular, 0–1-septate, 13.0–30.0 × 2.3–3.8 µm. <italic><tp:taxon-name><tp:taxon-name-part taxon-name-part-type="genus" reg="Arthroconidia">Arthroconidia</tp:taxon-name-part></tp:taxon-name></italic> often formed in the aerial mycelium, disarticulated from fertile hyphae. Sexual state: unknown.</p><fig id="F4" position="float" orientation="portrait"><object-id xmlns:xlink="http://www.w3.org/1999/xlink" content-type="doi" xlink:type="simple">10.3897/mycokeys.85.70829.figure4</object-id><object-id xmlns:xlink="http://www.w3.org/1999/xlink" content-type="arpha" xlink:type="simple">3BAA7C23-26B7-5305-9B1D-68C16B8C6BA6</object-id><label>Figure 4.</label><caption><p><italic><tp:taxon-name><tp:taxon-name-part taxon-name-part-type="genus" reg="Isthmomyces">Isthmomyces</tp:taxon-name-part><tp:taxon-name-part taxon-name-part-type="species" reg="lanceatus">lanceatus</tp:taxon-name-part></tp:taxon-name></italic> (<abbrev xmlns:xlink="http://www.w3.org/1999/xlink" xlink:title="Yunnan University, Kunming" id="ABBRID0EFEAI" xlink:type="simple">YMF</abbrev> 1.04794) <bold>a</bold> conidia <bold>b</bold> conidiophores and conidiogenous cells. Scale bars: 10 µm (<bold>a, b</bold>). The arrow indicates septum inside isthmic-segments.</p></caption><graphic xmlns:xlink="http://www.w3.org/1999/xlink" xlink:href="mycokeys-85-001-g004.jpg" position="float" orientation="portrait" xlink:type="simple" id="oo_616308.jpg"><uri content-type="original_file" xlink:type="simple">https://binary.pensoft.net/fig/616308</uri></graphic></fig></tp:treatment-sec><tp:treatment-sec sec-type="material" id="SECID0EUEAI"><title>Type.</title><p><bold>China</bold>, Tibet, Nanyigou Scenic Area, on submerged leaves, October 2016, Z.F. Yu, <abbrev xmlns:xlink="http://www.w3.org/1999/xlink" xlink:title="Yunnan University, Kunming" id="ABBRID0E3EAI" xlink:type="simple">YMF</abbrev> 1.04794 = <named-content xmlns:xlink="http://www.w3.org/1999/xlink" content-type="dwc:institutional_code" xlink:type="simple">CGMCC</named-content> 3.18827. <bold>China</bold>, Yunnan Province, Jade Dragon Snow Mountain, on submerged leaves, September 2015, J. Peng, <abbrev xmlns:xlink="http://www.w3.org/1999/xlink" xlink:title="Yunnan University, Kunming" id="ABBRID0EGFAI" xlink:type="simple">YMF</abbrev> 1.04514.</p></tp:treatment-sec><tp:treatment-sec sec-type="notes" id="SECID0EKFAI"><title>Notes.</title><p><italic><tp:taxon-name><tp:taxon-name-part taxon-name-part-type="genus" reg="Isthmomyces">Isthmomyces</tp:taxon-name-part><tp:taxon-name-part taxon-name-part-type="species" reg="lanceatus">lanceatus</tp:taxon-name-part></tp:taxon-name></italic> was first isolated by Beverwijk from leaf of <italic><tp:taxon-name><tp:taxon-name-part taxon-name-part-type="genus" reg="Castanea">Castanea</tp:taxon-name-part><tp:taxon-name-part taxon-name-part-type="species" reg="vesca">vesca</tp:taxon-name-part></tp:taxon-name></italic> in steam (Hoog and Hennebert 1983). However, the taxonomic status of this species was <tp:taxon-name><tp:taxon-name-part taxon-name-part-type="phylum">Ascomycota</tp:taxon-name-part></tp:taxon-name><italic>incertae sedis</italic>. In this study, this is the first report of <italic><tp:taxon-name><tp:taxon-name-part taxon-name-part-type="genus" reg="Isthmomyces">I.</tp:taxon-name-part><tp:taxon-name-part taxon-name-part-type="species" reg="lanceatus">lanceatus</tp:taxon-name-part></tp:taxon-name></italic> isolated from Asia. Morphologically, the conidia of our isolates are larger than the holotype CBS 622.66. Our phylogenetic analysis of combined <abbrev xmlns:xlink="http://www.w3.org/1999/xlink" xlink:title="large subunit" id="ABBRID0EYGAI" xlink:type="simple">LSU</abbrev> and <abbrev xmlns:xlink="http://www.w3.org/1999/xlink" xlink:title="internal transcribed spacers" id="ABBRID0E3GAI" xlink:type="simple">ITS</abbrev> sequences reveals that the phylogenetic position of <italic><tp:taxon-name><tp:taxon-name-part taxon-name-part-type="genus" reg="Isthmomyces">I.</tp:taxon-name-part><tp:taxon-name-part taxon-name-part-type="species" reg="lanceatus">lanceatus</tp:taxon-name-part></tp:taxon-name></italic> is in <tp:taxon-name><tp:taxon-name-part taxon-name-part-type="family">Microthyriaceae</tp:taxon-name-part></tp:taxon-name> and <italic><tp:taxon-name><tp:taxon-name-part taxon-name-part-type="genus" reg="Isthmomyces">I.</tp:taxon-name-part><tp:taxon-name-part taxon-name-part-type="species" reg="lanceatus">lanceatus</tp:taxon-name-part></tp:taxon-name></italic> is close to <italic><tp:taxon-name><tp:taxon-name-part taxon-name-part-type="genus" reg="Isthmomyces">I.</tp:taxon-name-part><tp:taxon-name-part taxon-name-part-type="species" reg="dissimilis">dissimilis</tp:taxon-name-part></tp:taxon-name></italic> in this tree.</p></tp:treatment-sec><tp:treatment-sec><!--Section generated to contain objects referenced in tp:taxon-treatment.--><fig id="F9" position="float" orientation="portrait"><object-id xmlns:xlink="http://www.w3.org/1999/xlink" content-type="doi" xlink:type="simple">10.3897/mycokeys.85.70829.figure9</object-id><object-id xmlns:xlink="http://www.w3.org/1999/xlink" content-type="arpha" xlink:type="simple">79DEF35D-3880-58E0-81E7-51DD364025CF</object-id><label>Figure 9.</label><caption><p>Cultural characters of all species in this study after 20 days on <abbrev xmlns:xlink="http://www.w3.org/1999/xlink" xlink:title="potato dextrose agar" id="ABBRID0E6CBI" xlink:type="simple">PDA</abbrev> at 25 °C.</p></caption><graphic xmlns:xlink="http://www.w3.org/1999/xlink" xlink:href="mycokeys-85-001-g009.jpg" position="float" orientation="portrait" xlink:type="simple" id="oo_616313.jpg"><uri content-type="original_file" xlink:type="simple">https://binary.pensoft.net/fig/616313</uri></graphic></fig></tp:treatment-sec></tp:taxon-treatment>
