# Supplementary material for: Two new asexual genera and six new asexual species in the family Microthyriaceae (Dothideomycetes, Ascomycota) from China
Source: MycoKeys. 2021 Nov 29;85:1–30. doi: 10.3897/mycokeys.85.70829 (PMC8648689; doi:10.3897/mycokeys.85.70829)
Supplement: XML Treatment for Isthmomyces oxysporus [file mycokeys.85.70829-treatment9.xml]

<!DOCTYPE tp:taxon-treatment
  PUBLIC "-//TaxonX//DTD Taxonomic Treatment Publishing DTD v0 20100105//EN" "tax-treatment-NSO.dtd">
<tp:taxon-treatment xmlns:tp="http://www.plazi.org/taxpub"><tp:treatment-meta><kwd-group><label>Taxon classification</label><kwd>
                <named-content content-type="kingdom">Fungi</named-content>
              </kwd><kwd>
                <named-content content-type="order">Microthyriales</named-content>
              </kwd><kwd>
                <named-content content-type="family">Microthyriaceae</named-content>
              </kwd></kwd-group><mixed-citation publication-type="journal"><person-group><name><surname>Qiao</surname><given-names>Min</given-names></name><name><surname>Zheng</surname><given-names>Hua</given-names></name><name><surname>Guo</surname><given-names>Ji-Shu</given-names></name><name><surname>Castañeda-Ruiz</surname><given-names>Rafael F.</given-names></name><name><surname>Xu</surname><given-names>Jian-Ping</given-names></name><name><surname>Peng</surname><given-names>Jie</given-names></name><name><surname>Zhang</surname><given-names>Ke-Qin</given-names></name><name><surname>Yu</surname><given-names>Ze-Fen</given-names></name></person-group><article-title>Two new asexual genera and six new asexual species in the family <tp:taxon-name><tp:taxon-name-part taxon-name-part-type="family">Microthyriaceae</tp:taxon-name-part></tp:taxon-name> (<tp:taxon-name><tp:taxon-name-part taxon-name-part-type="class">Dothideomycetes</tp:taxon-name-part></tp:taxon-name>, <tp:taxon-name><tp:taxon-name-part taxon-name-part-type="phylum">Ascomycota</tp:taxon-name-part></tp:taxon-name>) from China</article-title><source>MycoKeys</source><day>29</day><month>11</month><year>2021</year><volume>85</volume><fpage>1</fpage><lpage>30</lpage><pub-id pub-id-type="doi">10.3897/mycokeys.85.70829</pub-id></mixed-citation></tp:treatment-meta><tp:nomenclature><tp:taxon-name>
              <object-id xmlns:xlink="http://www.w3.org/1999/xlink" content-type="arpha" xlink:type="simple">9DB45750-0D9E-5C15-B817-F66FA71DC009</object-id>
              <tp:taxon-name-part taxon-name-part-type="genus" reg="Isthmomyces">Isthmomyces</tp:taxon-name-part>
              <tp:taxon-name-part taxon-name-part-type="species" reg="oxysporus">oxysporus</tp:taxon-name-part>
              <object-id xmlns:xlink="http://www.w3.org/1999/xlink" xlink:type="simple">Index Fungorum number: IF556127</object-id>
              <object-id xmlns:xlink="http://www.w3.org/1999/xlink" xlink:type="simple">Facesoffungi Number No: FoF05741</object-id>
            </tp:taxon-name><tp:taxon-authority>Z. F. Yu, M. Qiao &amp; R. F. Castañeda</tp:taxon-authority><tp:taxon-status xmlns:xlink="http://www.w3.org/1999/xlink" xlink:type="simple">sp. nov.</tp:taxon-status><xref ref-type="fig" rid="F6">Figs 6</xref><xref ref-type="fig" rid="F9">, 9e</xref></tp:nomenclature><tp:treatment-sec sec-type="etymology" id="SECID0ESPAI"><title>Etymology.</title><p>Greek, <italic>oxys</italic>, meaning sharp, keen, <italic>sporum</italic>, referring to the conidia.</p></tp:treatment-sec><tp:treatment-sec sec-type="description" id="SECID0E3PAI"><title>Description.</title><p>Asexual morph hyphomycetous. <italic>Colonies</italic> on <abbrev xmlns:xlink="http://www.w3.org/1999/xlink" xlink:title="corn meal agar" id="ABBRID0EEQAI" xlink:type="simple">CMA</abbrev> pale mouse grey to dark mouse grey, reverse olivaceous-grey, attaining about 2 cm diam. after 20 days at 25 °C. <italic>Mycelium</italic> mostly immersed, composed of branched, septate, subhyaline to hyaline hyphae. <italic>Conidiophores</italic> macronematous, mononematous, cylindrical, erect, smooth, 0–1-septate, subhyaline to hyaline, mostly reduced to conidiogenous cells, up to 30 µm long, 2.5–3 µm wide, arising from the creeping hyphae. <italic>Conidiogenous cells</italic> polyblastic, cylindrical, denticulate, integrated, terminal, sympodial extended, hyaline. <italic>Conidia</italic> isthmospore, fusiform, hyaline, smooth, 20.5–25.5 µm long, strongly constricted at the narrow, tiny central isthmus, composed of two cellular isthmic-segments: i) basal isthmic-segment broadly clavate to clavate, unicellular, hyaline 9.7–13 × 2.0–4.0 µm; ii) apical isthmic-segment narrow obclavate to obclavate, obpyriform or rarely lecythiform, unicellular, hyaline, 9.0–13.0 × 2.0–3.0 µm. Sexual state: unknown.</p><fig id="F6" position="float" orientation="portrait"><object-id xmlns:xlink="http://www.w3.org/1999/xlink" content-type="doi" xlink:type="simple">10.3897/mycokeys.85.70829.figure6</object-id><object-id xmlns:xlink="http://www.w3.org/1999/xlink" content-type="arpha" xlink:type="simple">E594371A-38E2-56A1-9824-A79767954127</object-id><label>Figure 6.</label><caption><p><italic><tp:taxon-name><tp:taxon-name-part taxon-name-part-type="genus" reg="Isthmomyces">Isthmomyces</tp:taxon-name-part><tp:taxon-name-part taxon-name-part-type="species" reg="oxysporus">oxysporus</tp:taxon-name-part></tp:taxon-name></italic> (Holotype <abbrev xmlns:xlink="http://www.w3.org/1999/xlink" xlink:title="Yunnan University, Kunming" id="ABBRID0EDRAI" xlink:type="simple">YMF</abbrev> 1.04513) <bold>a</bold> conidia <bold>b</bold> conidiophores and conidiogenous cells. Scale bars: 10 µm (<bold>a, b</bold>).</p></caption><graphic xmlns:xlink="http://www.w3.org/1999/xlink" xlink:href="mycokeys-85-001-g006.jpg" position="float" orientation="portrait" xlink:type="simple" id="oo_616310.jpg"><uri content-type="original_file" xlink:type="simple">https://binary.pensoft.net/fig/616310</uri></graphic></fig></tp:treatment-sec><tp:treatment-sec sec-type="material" id="SECID0ESRAI"><title>Type.</title><p><bold>China</bold>, Hainan Province, Diaoluo Mountain Natural Reserve, on submerged leaves, August 2015, J. Peng. Holotype <abbrev xmlns:xlink="http://www.w3.org/1999/xlink" xlink:title="Yunnan University, Kunming" id="ABBRID0E1RAI" xlink:type="simple">YMF</abbrev> 1.04513, preserved in a metabolically-inactive state (deep freezing) in the Conservation and Utilization of Bio-Resources in Yunnan. Ex-type culture <named-content xmlns:xlink="http://www.w3.org/1999/xlink" content-type="dwc:institutional_code" xlink:type="simple">CGMCC</named-content> 3.18821.</p></tp:treatment-sec><tp:treatment-sec sec-type="notes" id="SECID0ECSAI"><title>Notes.</title><p>Morphologically, <italic><tp:taxon-name><tp:taxon-name-part taxon-name-part-type="genus" reg="Isthmomyces">Isthmomyces</tp:taxon-name-part><tp:taxon-name-part taxon-name-part-type="species" reg="oxysporus">oxysporus</tp:taxon-name-part></tp:taxon-name></italic> resembles <italic><tp:taxon-name><tp:taxon-name-part taxon-name-part-type="genus" reg="Isthmolongispora">Isthmolongispora</tp:taxon-name-part><tp:taxon-name-part taxon-name-part-type="species" reg="asymmetrica">asymmetrica</tp:taxon-name-part></tp:taxon-name></italic> Aramb. &amp; Cabello in having both tapering isthmic-segment ends, but <italic><tp:taxon-name><tp:taxon-name-part taxon-name-part-type="genus" reg="Isthmolongispora">Is.</tp:taxon-name-part><tp:taxon-name-part taxon-name-part-type="species" reg="asymmetrica">asymmetrica</tp:taxon-name-part></tp:taxon-name></italic> has asymmetrical conidia, in which the basal isthmic-segment is longer (17–20 µm long) (<xref ref-type="bibr" rid="B2">Arambarri et al. 1987</xref>). Besides, <italic><tp:taxon-name><tp:taxon-name-part taxon-name-part-type="genus" reg="Isthmolongispora">I.</tp:taxon-name-part><tp:taxon-name-part taxon-name-part-type="species" reg="oxysporusis">oxysporusis</tp:taxon-name-part></tp:taxon-name></italic> is somewhat similar to <italic><tp:taxon-name><tp:taxon-name-part taxon-name-part-type="genus" reg="Isthmomyces">Is.</tp:taxon-name-part><tp:taxon-name-part taxon-name-part-type="species" reg="rotundata">rotundata</tp:taxon-name-part></tp:taxon-name></italic> Matsush. in conidial sizes, but the apical isthmic-segments in <italic><tp:taxon-name><tp:taxon-name-part taxon-name-part-type="genus" reg="Isthmomyces">Is.</tp:taxon-name-part><tp:taxon-name-part taxon-name-part-type="species" reg="rotundatus">rotundatus</tp:taxon-name-part></tp:taxon-name></italic> are rounded at the tip (<xref ref-type="bibr" rid="B30">Matsushima 1987</xref>).</p></tp:treatment-sec><tp:treatment-sec><!--Section generated to contain objects referenced in tp:taxon-treatment.--><fig id="F9" position="float" orientation="portrait"><object-id xmlns:xlink="http://www.w3.org/1999/xlink" content-type="doi" xlink:type="simple">10.3897/mycokeys.85.70829.figure9</object-id><object-id xmlns:xlink="http://www.w3.org/1999/xlink" content-type="arpha" xlink:type="simple">79DEF35D-3880-58E0-81E7-51DD364025CF</object-id><label>Figure 9.</label><caption><p>Cultural characters of all species in this study after 20 days on <abbrev xmlns:xlink="http://www.w3.org/1999/xlink" xlink:title="potato dextrose agar" id="ABBRID0E6CBI" xlink:type="simple">PDA</abbrev> at 25 °C.</p></caption><graphic xmlns:xlink="http://www.w3.org/1999/xlink" xlink:href="mycokeys-85-001-g009.jpg" position="float" orientation="portrait" xlink:type="simple" id="oo_616313.jpg"><uri content-type="original_file" xlink:type="simple">https://binary.pensoft.net/fig/616313</uri></graphic></fig></tp:treatment-sec><ref-list><ref id="B2"><mixed-citation xmlns:xlink="http://www.w3.org/1999/xlink" xlink:type="simple"><person-group><name name-style="western"><surname>Arambarri</surname><given-names>A</given-names></name><name name-style="western"><surname>Cabello</surname><given-names>M</given-names></name><name name-style="western"><surname>Mengascini</surname><given-names>A</given-names></name></person-group> (<year>1987</year>) <article-title>Systematic study of the <tp:taxon-name><tp:taxon-name-part taxon-name-part-type="above-genus">Hyphomycetes</tp:taxon-name-part></tp:taxon-name> from Santiago River (Buenos Aires Province, Argentina).</article-title><source>Mycotaxon</source><volume>29</volume>: <fpage>29</fpage>–<lpage>35</lpage>.</mixed-citation></ref><ref id="B30"><mixed-citation xmlns:xlink="http://www.w3.org/1999/xlink" xlink:type="simple"><person-group><name name-style="western"><surname>Matsushima</surname><given-names>T</given-names></name></person-group> (<year>1987</year>) Matsushima Mycological Memoirs No. 5. Matsushima Fungus Collection. Published by author, Kobe, 100 pp. <ext-link xlink:type="simple" ext-link-type="doi" xlink:href="10.2307/3807737">https://doi.org/10.2307/3807737</ext-link></mixed-citation></ref></ref-list></tp:taxon-treatment>
