# Supplementary material for: Two new asexual genera and six new asexual species in the family Microthyriaceae (Dothideomycetes, Ascomycota) from China
Source: MycoKeys. 2021 Nov 29;85:1–30. doi: 10.3897/mycokeys.85.70829 (PMC8648689; doi:10.3897/mycokeys.85.70829)
Supplement: XML Treatment for Triscelophorus [file mycokeys.85.70829-treatment10.xml]

<!DOCTYPE tp:taxon-treatment
  PUBLIC "-//TaxonX//DTD Taxonomic Treatment Publishing DTD v0 20100105//EN" "tax-treatment-NSO.dtd">
<tp:taxon-treatment xmlns:tp="http://www.plazi.org/taxpub"><tp:treatment-meta><kwd-group><label>Taxon classification</label><kwd>
                <named-content content-type="kingdom">Fungi</named-content>
              </kwd><kwd>
                <named-content content-type="order">Microthyriales</named-content>
              </kwd><kwd>
                <named-content content-type="family">Microthyriaceae</named-content>
              </kwd></kwd-group><mixed-citation publication-type="journal"><person-group><name><surname>Qiao</surname><given-names>Min</given-names></name><name><surname>Zheng</surname><given-names>Hua</given-names></name><name><surname>Guo</surname><given-names>Ji-Shu</given-names></name><name><surname>Castañeda-Ruiz</surname><given-names>Rafael F.</given-names></name><name><surname>Xu</surname><given-names>Jian-Ping</given-names></name><name><surname>Peng</surname><given-names>Jie</given-names></name><name><surname>Zhang</surname><given-names>Ke-Qin</given-names></name><name><surname>Yu</surname><given-names>Ze-Fen</given-names></name></person-group><article-title>Two new asexual genera and six new asexual species in the family <tp:taxon-name><tp:taxon-name-part taxon-name-part-type="family">Microthyriaceae</tp:taxon-name-part></tp:taxon-name> (<tp:taxon-name><tp:taxon-name-part taxon-name-part-type="class">Dothideomycetes</tp:taxon-name-part></tp:taxon-name>, <tp:taxon-name><tp:taxon-name-part taxon-name-part-type="phylum">Ascomycota</tp:taxon-name-part></tp:taxon-name>) from China</article-title><source>MycoKeys</source><day>29</day><month>11</month><year>2021</year><volume>85</volume><fpage>1</fpage><lpage>30</lpage><pub-id pub-id-type="doi">10.3897/mycokeys.85.70829</pub-id></mixed-citation></tp:treatment-meta><tp:nomenclature><tp:taxon-name>
              <object-id xmlns:xlink="http://www.w3.org/1999/xlink" content-type="arpha" xlink:type="simple">1E61791C-5F24-529B-95CD-D664B202D90B</object-id>
              <tp:taxon-name-part taxon-name-part-type="genus" reg="Triscelophorus">Triscelophorus</tp:taxon-name-part>
              <object-id xmlns:xlink="http://www.w3.org/1999/xlink" content-type="mycobank" xlink:type="simple">10320</object-id>
            </tp:taxon-name><tp:taxon-authority>Ingold, Trans. Br. mycol. Soc. 26(3–4): 151 (1943).</tp:taxon-authority></tp:nomenclature><tp:treatment-sec sec-type="description" id="SECID0EVVAI"><title>Description.</title><p><xref ref-type="bibr" rid="B21">Ingold 1943</xref>.</p></tp:treatment-sec><tp:treatment-sec sec-type="type species" id="SECID0E6VAI"><title>Type species.</title><p><italic><tp:taxon-name><tp:taxon-name-part taxon-name-part-type="genus" reg="Triscelophorus">Triscelophorus</tp:taxon-name-part><tp:taxon-name-part taxon-name-part-type="species" reg="monosporus">monosporus</tp:taxon-name-part></tp:taxon-name></italic> Ingold, Trans. Br. mycol. Soc. 26(3–4): 152 (1943).</p></tp:treatment-sec><tp:treatment-sec sec-type="notes" id="SECID0EQWAI"><title>Notes.</title><p><italic><tp:taxon-name><tp:taxon-name-part taxon-name-part-type="genus" reg="Triscelophorus">Triscelophorus</tp:taxon-name-part></tp:taxon-name></italic> was established by Ingold, with <italic><tp:taxon-name><tp:taxon-name-part taxon-name-part-type="genus" reg="Triscelophorus">T.</tp:taxon-name-part><tp:taxon-name-part taxon-name-part-type="species" reg="monosporus">monosporus</tp:taxon-name-part></tp:taxon-name></italic> as type species (<xref ref-type="bibr" rid="B21">Ingold 1943</xref>). The genus is characterised by macronematous, mononematous, erect, straight or flexuous, sometimes sinuate, septate, unbranched or sparingly branched, hyaline, smooth conidiophores. The conidiogenous cells are monoblastic, sometimes sympodially extended, integrated, hyaline that produce a solitary, acrogenous, septate, staurospore composed of a main axis and 3 or more branches verticillate arranged from the basal cell of the main axis (<xref ref-type="bibr" rid="B21">Ingold 1943</xref>; <xref ref-type="bibr" rid="B49">Seifert et al. 2011</xref>). <xref ref-type="bibr" rid="B12">Duarte et al. (2015)</xref> found that <italic><tp:taxon-name><tp:taxon-name-part taxon-name-part-type="genus" reg="Triscelophorus">Triscelophorus</tp:taxon-name-part></tp:taxon-name></italic> was polyphyletic, based on <abbrev xmlns:xlink="http://www.w3.org/1999/xlink" xlink:title="internal transcribed spacers" id="ABBRID0E6XAI" xlink:type="simple">ITS</abbrev> analysis, but our phylogenetic analysis, based on two-loci and <abbrev xmlns:xlink="http://www.w3.org/1999/xlink" xlink:title="internal transcribed spacers" id="ABBRID0EDYAI" xlink:type="simple">ITS</abbrev>, showed the genus should be monophyletic. For more details, refer to Discussion.</p></tp:treatment-sec><ref-list><ref id="B21"><mixed-citation xmlns:xlink="http://www.w3.org/1999/xlink" xlink:type="simple"><person-group><name name-style="western"><surname>Ingold</surname><given-names>CT</given-names></name></person-group> (<year>1943</year>) <article-title><italic><tp:taxon-name><tp:taxon-name-part taxon-name-part-type="genus">Triscelophorus</tp:taxon-name-part><tp:taxon-name-part taxon-name-part-type="species">monosporus</tp:taxon-name-part></tp:taxon-name></italic> N.Gen., N.SP., an aquatic hyphomycete.</article-title><source>Transactions of the British Mycological Society</source><volume>26</volume>(<issue>3</issue>): <fpage>148</fpage>. [IN144–152,IN144]</mixed-citation></ref><ref id="B49"><mixed-citation xmlns:xlink="http://www.w3.org/1999/xlink" xlink:type="simple"><person-group><name name-style="western"><surname>Seifert</surname><given-names>K</given-names></name><name name-style="western"><surname>Morgan-Jones</surname><given-names>G</given-names></name><name name-style="western"><surname>Gams</surname><given-names>W</given-names></name><name name-style="western"><surname>Kendrick</surname><given-names>B</given-names></name></person-group> (<year>2011</year>) The genera of hyphomycetes. CBS Biodiversity Series 9: 997.</mixed-citation></ref><ref id="B12"><mixed-citation xmlns:xlink="http://www.w3.org/1999/xlink" xlink:type="simple"><person-group><name name-style="western"><surname>Duarte</surname><given-names>S</given-names></name><name name-style="western"><surname>Batista</surname><given-names>D</given-names></name><name name-style="western"><surname>Barlocher</surname><given-names>F</given-names></name><name name-style="western"><surname>Cassio</surname><given-names>F</given-names></name><name name-style="western"><surname>Pascoal</surname><given-names>C</given-names></name></person-group> (<year>2015</year>) <article-title>Some new DNA barcodes of aquatic hyphomycete species.</article-title><source>Mycoscience</source><volume>56</volume>(<issue>1</issue>): <fpage>102</fpage>–<lpage>108</lpage>. <ext-link xlink:type="simple" ext-link-type="doi" xlink:href="10.1016/j.myc.2014.04.002">https://doi.org/10.1016/j.myc.2014.04.002</ext-link></mixed-citation></ref></ref-list></tp:taxon-treatment>
