# Supplementary material for: Two new asexual genera and six new asexual species in the family Microthyriaceae (Dothideomycetes, Ascomycota) from China
Source: MycoKeys. 2021 Nov 29;85:1–30. doi: 10.3897/mycokeys.85.70829 (PMC8648689; doi:10.3897/mycokeys.85.70829)
Supplement: XML Treatment for Triscelophorus anisopteriodeus [file mycokeys.85.70829-treatment11.xml]

<!DOCTYPE tp:taxon-treatment
  PUBLIC "-//TaxonX//DTD Taxonomic Treatment Publishing DTD v0 20100105//EN" "tax-treatment-NSO.dtd">
<tp:taxon-treatment xmlns:tp="http://www.plazi.org/taxpub"><tp:treatment-meta><kwd-group><label>Taxon classification</label><kwd>
                <named-content content-type="kingdom">Fungi</named-content>
              </kwd><kwd>
                <named-content content-type="order">Microthyriales</named-content>
              </kwd><kwd>
                <named-content content-type="family">Microthyriaceae</named-content>
              </kwd></kwd-group><mixed-citation publication-type="journal"><person-group><name><surname>Qiao</surname><given-names>Min</given-names></name><name><surname>Zheng</surname><given-names>Hua</given-names></name><name><surname>Guo</surname><given-names>Ji-Shu</given-names></name><name><surname>Castañeda-Ruiz</surname><given-names>Rafael F.</given-names></name><name><surname>Xu</surname><given-names>Jian-Ping</given-names></name><name><surname>Peng</surname><given-names>Jie</given-names></name><name><surname>Zhang</surname><given-names>Ke-Qin</given-names></name><name><surname>Yu</surname><given-names>Ze-Fen</given-names></name></person-group><article-title>Two new asexual genera and six new asexual species in the family <tp:taxon-name><tp:taxon-name-part taxon-name-part-type="family">Microthyriaceae</tp:taxon-name-part></tp:taxon-name> (<tp:taxon-name><tp:taxon-name-part taxon-name-part-type="class">Dothideomycetes</tp:taxon-name-part></tp:taxon-name>, <tp:taxon-name><tp:taxon-name-part taxon-name-part-type="phylum">Ascomycota</tp:taxon-name-part></tp:taxon-name>) from China</article-title><source>MycoKeys</source><day>29</day><month>11</month><year>2021</year><volume>85</volume><fpage>1</fpage><lpage>30</lpage><pub-id pub-id-type="doi">10.3897/mycokeys.85.70829</pub-id></mixed-citation></tp:treatment-meta><tp:nomenclature><tp:taxon-name>
              <object-id xmlns:xlink="http://www.w3.org/1999/xlink" content-type="arpha" xlink:type="simple">D6DCEEDA-304D-5915-AA53-8FC26E1B53E8</object-id>
              <tp:taxon-name-part taxon-name-part-type="genus" reg="Triscelophorus">Triscelophorus</tp:taxon-name-part>
              <tp:taxon-name-part taxon-name-part-type="species" reg="anisopteriodeus">anisopteriodeus</tp:taxon-name-part>
              <object-id xmlns:xlink="http://www.w3.org/1999/xlink" xlink:type="simple">Index Fungorum number: IF556148</object-id>
              <object-id xmlns:xlink="http://www.w3.org/1999/xlink" xlink:type="simple">Facesoffungi Number No: FoF05747</object-id>
            </tp:taxon-name><tp:taxon-authority>Z. F. Yu, M. Qiao &amp; R. F. Castañeda</tp:taxon-authority><tp:taxon-status xmlns:xlink="http://www.w3.org/1999/xlink" xlink:type="simple">sp. nov.</tp:taxon-status><xref ref-type="fig" rid="F7">Figs 7</xref><xref ref-type="fig" rid="F9">, 9f</xref></tp:nomenclature><tp:treatment-sec sec-type="etymology" id="SECID0E1ZAI"><title>Etymology.</title><p>Latin, <italic>anisopteriodeus</italic>, referring to the resemblance of the conidial body to an adult of <italic><tp:taxon-name><tp:taxon-name-part taxon-name-part-type="genus" reg="Anisoptera">Anisoptera</tp:taxon-name-part></tp:taxon-name></italic> sp.</p></tp:treatment-sec><tp:treatment-sec sec-type="description" id="SECID0EJ1AI"><title>Description.</title><p>Asexual morph hyphomycetous. <italic>Colonies</italic> on <abbrev xmlns:xlink="http://www.w3.org/1999/xlink" xlink:title="corn meal agar" id="ABBRID0ER1AI" xlink:type="simple">CMA</abbrev>, attaining about 1 cm diam. after 20 days at 25 °C, light smoky grey. Reverse smoky grey. <italic>Mycelium</italic> superficial and immersed, composed of branched, septate, hyaline hyphae. <italic>Conidiophores</italic> macronematous, mononematous, cylindrical, erect, flexuous, unbranched, smooth, hyaline, up to 20–110 µm long. <italic>Conidiogenous cells</italic> monoblastic, cylindrical, terminal, integrated, determinate, smooth, hyaline. <italic>Conidia</italic> solitary, acrogenous, staurospore, septate, composed of a main axis and 2–4 lateral branches: i) the main axis elongate obclavate, 2–4-septate, straight, smooth, hyaline, 31.2–48 × 3–5.2 µm; ii) 2–4-lateral branches obclavate to broad obclavate, straight, smooth, hyaline, all arising divergent, unequal, from the basal cell of the main axis: ii a) upper two lateral branches, 2–3-septate, 8.2–38.7 × 2.5–4.8 µm, more or less opposite, arranged just below the supra-basal septum; ii b) lower lateral branches, 0–1-septate, 14–20 × 5–5.5 µm, sequential opposite arranged near the middle of the basal cell. Sexual state: unknown.</p><fig id="F7" position="float" orientation="portrait"><object-id xmlns:xlink="http://www.w3.org/1999/xlink" content-type="doi" xlink:type="simple">10.3897/mycokeys.85.70829.figure7</object-id><object-id xmlns:xlink="http://www.w3.org/1999/xlink" content-type="arpha" xlink:type="simple">4DF8785B-8ACD-533E-AAEE-CCAAD4F77AA8</object-id><label>Figure 7.</label><caption><p><italic><tp:taxon-name><tp:taxon-name-part taxon-name-part-type="genus" reg="Triscelophorus">Triscelophorus</tp:taxon-name-part><tp:taxon-name-part taxon-name-part-type="species" reg="anisopteriodeus">anisopteriodeus</tp:taxon-name-part></tp:taxon-name></italic> (Holotype <abbrev xmlns:xlink="http://www.w3.org/1999/xlink" xlink:title="Yunnan University, Kunming" id="ABBRID0EQ2AI" xlink:type="simple">YMF</abbrev> 1.04267) <bold>a, c</bold> conidia <bold>b</bold> conidiophores with conidia. Scale bars: 10 µm (<bold>a–c</bold>).</p></caption><graphic xmlns:xlink="http://www.w3.org/1999/xlink" xlink:href="mycokeys-85-001-g007.jpg" position="float" orientation="portrait" xlink:type="simple" id="oo_616311.jpg"><uri content-type="original_file" xlink:type="simple">https://binary.pensoft.net/fig/616311</uri></graphic></fig></tp:treatment-sec><tp:treatment-sec sec-type="material" id="SECID0E62AI"><title>Type.</title><p><bold>China</bold>, Hainan Province, Limu Mountain Nature Reserve, on submerged leaves, April 2015, J. Peng. Holotype <abbrev xmlns:xlink="http://www.w3.org/1999/xlink" xlink:title="Yunnan University, Kunming" id="ABBRID0EH3AI" xlink:type="simple">YMF</abbrev> 1.04267, preserved in a metabolically-inactive state (deep freezing) in the Conservation and Utilization of Bio-Resources in Yunnan. Ex-type culture <named-content xmlns:xlink="http://www.w3.org/1999/xlink" content-type="dwc:institutional_code" xlink:type="simple">CGMCC</named-content> 3.18978.</p></tp:treatment-sec><tp:treatment-sec sec-type="notes" id="SECID0EP3AI"><title>Notes.</title><p><italic><tp:taxon-name><tp:taxon-name-part taxon-name-part-type="genus" reg="Triscelophorus">Triscelophorus</tp:taxon-name-part><tp:taxon-name-part taxon-name-part-type="species" reg="anisopteriodeus">anisopteriodeus</tp:taxon-name-part></tp:taxon-name></italic> is differentiated from other known <italic>Triscelo2</italic>like a dragonfly-shape (<xref ref-type="bibr" rid="B49">Seifert et al. 2011</xref>). Four lateral branches are not arising from the same level at the basal cell of main axis. Two shorter ones are lower and two longer ones are upper. Amongst conidia of <italic><tp:taxon-name><tp:taxon-name-part taxon-name-part-type="genus" reg="Triscelophorus">Triscelophorus</tp:taxon-name-part></tp:taxon-name></italic> spp., three lateral branches are often growing in a whorl, while 2 lateral branches are in pairs. Four lateral branches in pairs in <italic><tp:taxon-name><tp:taxon-name-part taxon-name-part-type="genus" reg="Triscelophorus">T.</tp:taxon-name-part><tp:taxon-name-part taxon-name-part-type="species" reg="anisopteriodeus">anisopteriodeus</tp:taxon-name-part></tp:taxon-name></italic> make it easily recognisable. Morphologically, <italic><tp:taxon-name><tp:taxon-name-part taxon-name-part-type="genus" reg="Triscelophorus">T.</tp:taxon-name-part><tp:taxon-name-part taxon-name-part-type="species" reg="anisopteriodeus">anisopteriodeus</tp:taxon-name-part></tp:taxon-name></italic> is similar to <italic><tp:taxon-name><tp:taxon-name-part taxon-name-part-type="genus" reg="Triramulispora">Triramulispora</tp:taxon-name-part><tp:taxon-name-part taxon-name-part-type="species" reg="duobinibrachiata">duobinibrachiata</tp:taxon-name-part></tp:taxon-name></italic> K. Ando in conidial shape, but <italic><tp:taxon-name><tp:taxon-name-part taxon-name-part-type="genus" reg="Triscelophorus">T.</tp:taxon-name-part><tp:taxon-name-part taxon-name-part-type="species" reg="anisopteriodeus">anisopteriodeus</tp:taxon-name-part></tp:taxon-name></italic> has larger size of conidia (main axis: 31.2–48 × 3–5.2 vs. 19–36 × 2.5–3.5 µm) and more septa in branches (<xref ref-type="bibr" rid="B1">Ando 1993</xref>).</p></tp:treatment-sec><tp:treatment-sec><!--Section generated to contain objects referenced in tp:taxon-treatment.--><fig id="F9" position="float" orientation="portrait"><object-id xmlns:xlink="http://www.w3.org/1999/xlink" content-type="doi" xlink:type="simple">10.3897/mycokeys.85.70829.figure9</object-id><object-id xmlns:xlink="http://www.w3.org/1999/xlink" content-type="arpha" xlink:type="simple">79DEF35D-3880-58E0-81E7-51DD364025CF</object-id><label>Figure 9.</label><caption><p>Cultural characters of all species in this study after 20 days on <abbrev xmlns:xlink="http://www.w3.org/1999/xlink" xlink:title="potato dextrose agar" id="ABBRID0E6CBI" xlink:type="simple">PDA</abbrev> at 25 °C.</p></caption><graphic xmlns:xlink="http://www.w3.org/1999/xlink" xlink:href="mycokeys-85-001-g009.jpg" position="float" orientation="portrait" xlink:type="simple" id="oo_616313.jpg"><uri content-type="original_file" xlink:type="simple">https://binary.pensoft.net/fig/616313</uri></graphic></fig></tp:treatment-sec><ref-list><ref id="B49"><mixed-citation xmlns:xlink="http://www.w3.org/1999/xlink" xlink:type="simple"><person-group><name name-style="western"><surname>Seifert</surname><given-names>K</given-names></name><name name-style="western"><surname>Morgan-Jones</surname><given-names>G</given-names></name><name name-style="western"><surname>Gams</surname><given-names>W</given-names></name><name name-style="western"><surname>Kendrick</surname><given-names>B</given-names></name></person-group> (<year>2011</year>) The genera of hyphomycetes. CBS Biodiversity Series 9: 997.</mixed-citation></ref><ref id="B1"><mixed-citation xmlns:xlink="http://www.w3.org/1999/xlink" xlink:type="simple"><person-group><name name-style="western"><surname>Ando</surname><given-names>K</given-names></name></person-group> (<year>1993</year>) <article-title>Three new species of staurosporous hyphomycetes from Japan.</article-title><source>Transactions of the Mycological Society of Japan</source><volume>34</volume>(<issue>4</issue>): <fpage>399</fpage>–<lpage>408</lpage>.</mixed-citation></ref></ref-list></tp:taxon-treatment>
