# Supplementary material for: Two new asexual genera and six new asexual species in the family Microthyriaceae (Dothideomycetes, Ascomycota) from China
Source: MycoKeys. 2021 Nov 29;85:1–30. doi: 10.3897/mycokeys.85.70829 (PMC8648689; doi:10.3897/mycokeys.85.70829)
Supplement: XML Treatment for Triscelophorus sinensis [file mycokeys.85.70829-treatment12.xml]

<!DOCTYPE tp:taxon-treatment
  PUBLIC "-//TaxonX//DTD Taxonomic Treatment Publishing DTD v0 20100105//EN" "tax-treatment-NSO.dtd">
<tp:taxon-treatment xmlns:tp="http://www.plazi.org/taxpub"><tp:treatment-meta><kwd-group><label>Taxon classification</label><kwd>
                <named-content content-type="kingdom">Fungi</named-content>
              </kwd><kwd>
                <named-content content-type="order">Microthyriales</named-content>
              </kwd><kwd>
                <named-content content-type="family">Microthyriaceae</named-content>
              </kwd></kwd-group><mixed-citation publication-type="journal"><person-group><name><surname>Qiao</surname><given-names>Min</given-names></name><name><surname>Zheng</surname><given-names>Hua</given-names></name><name><surname>Guo</surname><given-names>Ji-Shu</given-names></name><name><surname>Castañeda-Ruiz</surname><given-names>Rafael F.</given-names></name><name><surname>Xu</surname><given-names>Jian-Ping</given-names></name><name><surname>Peng</surname><given-names>Jie</given-names></name><name><surname>Zhang</surname><given-names>Ke-Qin</given-names></name><name><surname>Yu</surname><given-names>Ze-Fen</given-names></name></person-group><article-title>Two new asexual genera and six new asexual species in the family <tp:taxon-name><tp:taxon-name-part taxon-name-part-type="family">Microthyriaceae</tp:taxon-name-part></tp:taxon-name> (<tp:taxon-name><tp:taxon-name-part taxon-name-part-type="class">Dothideomycetes</tp:taxon-name-part></tp:taxon-name>, <tp:taxon-name><tp:taxon-name-part taxon-name-part-type="phylum">Ascomycota</tp:taxon-name-part></tp:taxon-name>) from China</article-title><source>MycoKeys</source><day>29</day><month>11</month><year>2021</year><volume>85</volume><fpage>1</fpage><lpage>30</lpage><pub-id pub-id-type="doi">10.3897/mycokeys.85.70829</pub-id></mixed-citation></tp:treatment-meta><tp:nomenclature><tp:taxon-name>
              <object-id xmlns:xlink="http://www.w3.org/1999/xlink" content-type="arpha" xlink:type="simple">6E8DAD53-69CA-5DC2-8CAE-6064F32FB707</object-id>
              <tp:taxon-name-part taxon-name-part-type="genus" reg="Triscelophorus">Triscelophorus</tp:taxon-name-part>
              <tp:taxon-name-part taxon-name-part-type="species" reg="sinensis">sinensis</tp:taxon-name-part>
              <object-id xmlns:xlink="http://www.w3.org/1999/xlink" xlink:type="simple">Index Fungorum number: IF558520</object-id>
            </tp:taxon-name><tp:taxon-authority>Z. F. Yu, M. Qiao &amp; R. F. Castañeda</tp:taxon-authority><tp:taxon-status xmlns:xlink="http://www.w3.org/1999/xlink" xlink:type="simple">sp. nov.</tp:taxon-status><xref ref-type="fig" rid="F8">Figs 8</xref><xref ref-type="fig" rid="F9">, 9g</xref></tp:nomenclature><tp:treatment-sec sec-type="etymology" id="SECID0ENABI"><title>Etymology.</title><p>Latin, <italic>sinensis</italic>, referring to the country of origin, China.</p></tp:treatment-sec><tp:treatment-sec sec-type="description" id="SECID0EVABI"><title>Description.</title><p>Asexual morph hyphomycetous. <italic>Colonies</italic> on <abbrev xmlns:xlink="http://www.w3.org/1999/xlink" xlink:title="corn meal agar" id="ABBRID0E4ABI" xlink:type="simple">CMA</abbrev>, attaining about 1 cm diam. after 20 days at 25 °C, pale mouse grey to dark mouse grey. <italic>Mycelium</italic> superficial and immersed, composed of branched, septate, hyaline hyphae. <italic>Conidiophores</italic> macronematous, mononematous, lateral or terminal, cylindrical, erect, flexuous, separate, smooth, hyaline, up to 12–38 µm long, 1.0–2.4 µm wide. <italic>Conidiogenous cells</italic> monoblastic, cylindrical, terminal, integrated, determinate, smooth, hyaline. <italic>Conidia</italic> solitary, acrogenous, staurospore, septate, composed of a main axis and 2–3 lateral branches: i) the main axis obclavate, 2(–3)-septate, slightly constricted at the septa, straight, smooth, hyaline, 17.5–30.0 × 3.5–5.0 µm; ii) 2–3-lateral branches obclavate, (0–)1-septate, slightly constricted at the septa, straight, smooth, hyaline, 8.5–21.0 × 3.0–4.5 µm, arising from the basal cell of the main axis arranged in a regular or irregular verticillate. Sexual state: unknown.</p><fig id="F8" position="float" orientation="portrait"><object-id xmlns:xlink="http://www.w3.org/1999/xlink" content-type="doi" xlink:type="simple">10.3897/mycokeys.85.70829.figure8</object-id><object-id xmlns:xlink="http://www.w3.org/1999/xlink" content-type="arpha" xlink:type="simple">DB16B7D7-EFD0-53CB-B3D0-465065307ACD</object-id><label>Figure 8.</label><caption><p><italic><tp:taxon-name><tp:taxon-name-part taxon-name-part-type="genus" reg="Triscelophorus">Triscelophorus</tp:taxon-name-part><tp:taxon-name-part taxon-name-part-type="species" reg="sinensis">sinensis</tp:taxon-name-part></tp:taxon-name></italic> (Holotype <abbrev xmlns:xlink="http://www.w3.org/1999/xlink" xlink:title="Yunnan University, Kunming" id="ABBRID0E3BBI" xlink:type="simple">YMF</abbrev> 1.04065) <bold>a, b</bold> conidia <bold>c, d</bold> conidiophores with conidia. Scale bars: 10 µm (<bold>a–d</bold>).</p></caption><graphic xmlns:xlink="http://www.w3.org/1999/xlink" xlink:href="mycokeys-85-001-g008.jpg" position="float" orientation="portrait" xlink:type="simple" id="oo_616312.jpg"><uri content-type="original_file" xlink:type="simple">https://binary.pensoft.net/fig/616312</uri></graphic></fig></tp:treatment-sec><tp:treatment-sec sec-type="material" id="SECID0ELCBI"><title>Type.</title><p><bold>China</bold>, Guangdong Province, Guangzhou, on submerged leaves, September 2011, G.Z. Yang. Holotype <abbrev xmlns:xlink="http://www.w3.org/1999/xlink" xlink:title="Yunnan University, Kunming" id="ABBRID0ETCBI" xlink:type="simple">YMF</abbrev> 1.04065, preserved in a metabolically-inactive state (deep freezing) in the Conservation and Utilization of Bio-Resources in Yunnan.</p><fig id="F9" position="float" orientation="portrait"><object-id xmlns:xlink="http://www.w3.org/1999/xlink" content-type="doi" xlink:type="simple">10.3897/mycokeys.85.70829.figure9</object-id><object-id xmlns:xlink="http://www.w3.org/1999/xlink" content-type="arpha" xlink:type="simple">79DEF35D-3880-58E0-81E7-51DD364025CF</object-id><label>Figure 9.</label><caption><p>Cultural characters of all species in this study after 20 days on <abbrev xmlns:xlink="http://www.w3.org/1999/xlink" xlink:title="potato dextrose agar" id="ABBRID0E6CBI" xlink:type="simple">PDA</abbrev> at 25 °C.</p></caption><graphic xmlns:xlink="http://www.w3.org/1999/xlink" xlink:href="mycokeys-85-001-g009.jpg" position="float" orientation="portrait" xlink:type="simple" id="oo_616313.jpg"><uri content-type="original_file" xlink:type="simple">https://binary.pensoft.net/fig/616313</uri></graphic></fig></tp:treatment-sec><tp:treatment-sec sec-type="notes" id="SECID0EIDBI"><title>Notes.</title><p>In morphology, <italic><tp:taxon-name><tp:taxon-name-part taxon-name-part-type="genus" reg="Triscelophorus">Triscelophorus</tp:taxon-name-part><tp:taxon-name-part taxon-name-part-type="species" reg="sinensis">sinensis</tp:taxon-name-part></tp:taxon-name></italic> is somewhat similar to <italic><tp:taxon-name><tp:taxon-name-part taxon-name-part-type="genus" reg="Triscelophorus">T.</tp:taxon-name-part><tp:taxon-name-part taxon-name-part-type="species" reg="ponapensis">ponapensis</tp:taxon-name-part></tp:taxon-name></italic> in conidia, both having 2–3 lateral arms (<xref ref-type="bibr" rid="B29">Matsushima 1981</xref>). However, <italic><tp:taxon-name><tp:taxon-name-part taxon-name-part-type="genus" reg="Triscelophorus">T.</tp:taxon-name-part><tp:taxon-name-part taxon-name-part-type="species" reg="ponapensis">ponapensis</tp:taxon-name-part></tp:taxon-name></italic> has shorter (main axis: 12–26 µm; lateral arms: 8–15 µm) and more septate (main axis: 2–4-septate; lateral arms: 1–4-septate) conidia.</p></tp:treatment-sec><ref-list><ref id="B29"><mixed-citation xmlns:xlink="http://www.w3.org/1999/xlink" xlink:type="simple"><person-group><name name-style="western"><surname>Matsushima</surname><given-names>T</given-names></name></person-group> (<year>1981</year>) Matsushima Mycological Memoirs No. 5. Matsushima Fungus Collection. Published by author, Kobe, 19 pp.</mixed-citation></ref></ref-list></tp:taxon-treatment>
