# Supplementary material for: Two new asexual genera and six new asexual species in the family Microthyriaceae (Dothideomycetes, Ascomycota) from China
Source: MycoKeys. 2021 Nov 29;85:1–30. doi: 10.3897/mycokeys.85.70829 (PMC8648689; doi:10.3897/mycokeys.85.70829)
Supplement: XML Treatment for Isthmolongispora quadricellularia [file mycokeys.85.70829-treatment13.xml]

<!DOCTYPE tp:taxon-treatment
  PUBLIC "-//TaxonX//DTD Taxonomic Treatment Publishing DTD v0 20100105//EN" "tax-treatment-NSO.dtd">
<tp:taxon-treatment xmlns:tp="http://www.plazi.org/taxpub"><tp:treatment-meta><kwd-group><label>Taxon classification</label><kwd>
                <named-content content-type="kingdom">Fungi</named-content>
              </kwd><kwd>
                <named-content content-type="order">Microthyriales</named-content>
              </kwd><kwd>
                <named-content content-type="family">Microthyriaceae</named-content>
              </kwd></kwd-group><mixed-citation publication-type="journal"><person-group><name><surname>Qiao</surname><given-names>Min</given-names></name><name><surname>Zheng</surname><given-names>Hua</given-names></name><name><surname>Guo</surname><given-names>Ji-Shu</given-names></name><name><surname>Castañeda-Ruiz</surname><given-names>Rafael F.</given-names></name><name><surname>Xu</surname><given-names>Jian-Ping</given-names></name><name><surname>Peng</surname><given-names>Jie</given-names></name><name><surname>Zhang</surname><given-names>Ke-Qin</given-names></name><name><surname>Yu</surname><given-names>Ze-Fen</given-names></name></person-group><article-title>Two new asexual genera and six new asexual species in the family <tp:taxon-name><tp:taxon-name-part taxon-name-part-type="family">Microthyriaceae</tp:taxon-name-part></tp:taxon-name> (<tp:taxon-name><tp:taxon-name-part taxon-name-part-type="class">Dothideomycetes</tp:taxon-name-part></tp:taxon-name>, <tp:taxon-name><tp:taxon-name-part taxon-name-part-type="phylum">Ascomycota</tp:taxon-name-part></tp:taxon-name>) from China</article-title><source>MycoKeys</source><day>29</day><month>11</month><year>2021</year><volume>85</volume><fpage>1</fpage><lpage>30</lpage><pub-id pub-id-type="doi">10.3897/mycokeys.85.70829</pub-id></mixed-citation></tp:treatment-meta><tp:nomenclature><tp:taxon-name>
              <object-id xmlns:xlink="http://www.w3.org/1999/xlink" content-type="arpha" xlink:type="simple">D6FC3437-5F7A-5A7E-8C6F-B42C3E666957</object-id>
              <tp:taxon-name-part taxon-name-part-type="genus" reg="Isthmolongispora">Isthmolongispora</tp:taxon-name-part>
              <tp:taxon-name-part taxon-name-part-type="species" reg="quadricellularia">quadricellularia</tp:taxon-name-part>
              <object-id xmlns:xlink="http://www.w3.org/1999/xlink" content-type="mycobank" xlink:type="simple">315952</object-id>
            </tp:taxon-name><tp:taxon-authority>Matsush., Icon. microfung. Matsush. lect. (Kobe): 90 (1975).</tp:taxon-authority><xref ref-type="fig" rid="F10">Fig. 10</xref></tp:nomenclature><tp:treatment-sec sec-type="description" id="SECID0E6FBI"><title>Description.</title><p>Asexual morph hyphomycetous. <italic>Colonies</italic> on <abbrev xmlns:xlink="http://www.w3.org/1999/xlink" xlink:title="corn meal agar" id="ABBRID0EHGBI" xlink:type="simple">CMA</abbrev> white, gradually turning brown, reverse white to pale brown, attaining about 2.5 cm diam. after 20 days at 25 °C. <italic>Mycelium</italic> partly superficial, partly immersed, composed of branched, septate, slender, hyaline hyphae. <italic>Conidiophores</italic> macronematous, mononematous, cylindrical, erect, straight, unbranched, aseptate, smooth, hyaline, 3.9–9.0 × 2.0–3.2 µm. <italic>Conidiogenous cells</italic> short, terminal, cylindrical, denticulate, integrated, hyaline. <italic>Conidia</italic> solitary, smooth, beaded, tapering towards both ends, 4–7-celled, generally 5–6-celled, hyaline, 44–88 × 3.5–5.0 µm. Sexual state: unknown.</p><fig id="F10" position="float" orientation="portrait"><object-id xmlns:xlink="http://www.w3.org/1999/xlink" content-type="doi" xlink:type="simple">10.3897/mycokeys.85.70829.figure10</object-id><object-id xmlns:xlink="http://www.w3.org/1999/xlink" content-type="arpha" xlink:type="simple">DD412FF8-A9A5-5659-A8FB-AC5F695CCB36</object-id><label>Figure 10.</label><caption><p><italic><tp:taxon-name><tp:taxon-name-part taxon-name-part-type="genus" reg="Isthmolongispora">Isthmolongispora</tp:taxon-name-part><tp:taxon-name-part taxon-name-part-type="species" reg="quadricellularia">quadricellularia</tp:taxon-name-part></tp:taxon-name></italic> (<abbrev xmlns:xlink="http://www.w3.org/1999/xlink" xlink:title="Yunnan University, Kunming" id="ABBRID0EGHBI" xlink:type="simple">YMF</abbrev> 1.04794) <bold>a</bold> conidia <bold>b</bold> conidiophores and conidiogenous cells <bold>c</bold> conidia under low power microscopy. Scale bars: 10 µm (<bold>a, b</bold>); 50 µm (<bold>c</bold>).</p></caption><graphic xmlns:xlink="http://www.w3.org/1999/xlink" xlink:href="mycokeys-85-001-g010.jpg" position="float" orientation="portrait" xlink:type="simple" id="oo_616314.jpg"><uri content-type="original_file" xlink:type="simple">https://binary.pensoft.net/fig/616314</uri></graphic></fig></tp:treatment-sec><tp:treatment-sec sec-type="material" id="SECID0EZHBI"><title>Type.</title><p><bold>China</bold>, Hainan Province, Jianfengling National Nature Reserve, on submerged leaves, Jun 2011, G.Z. Yang, <abbrev xmlns:xlink="http://www.w3.org/1999/xlink" xlink:title="Yunnan University, Kunming" id="ABBRID0EBIBI" xlink:type="simple">YMF</abbrev> 1.04794, <abbrev xmlns:xlink="http://www.w3.org/1999/xlink" xlink:title="Yunnan University, Kunming" id="ABBRID0EFIBI" xlink:type="simple">YMF</abbrev> 1.04011, <abbrev xmlns:xlink="http://www.w3.org/1999/xlink" xlink:title="Yunnan University, Kunming" id="ABBRID0EJIBI" xlink:type="simple">YMF</abbrev> 1.04016, <abbrev xmlns:xlink="http://www.w3.org/1999/xlink" xlink:title="Yunnan University, Kunming" id="ABBRID0ENIBI" xlink:type="simple">YMF</abbrev> 1.04019, preserved in a metabolically-inactive state (deep freezing) in the Conservation and Utilization of Bio-Resources in Yunnan.</p></tp:treatment-sec><tp:treatment-sec sec-type="notes" id="SECID0ERIBI"><title>Notes.</title><p><italic><tp:taxon-name><tp:taxon-name-part taxon-name-part-type="genus" reg="Isthmolongispora">Isthmolongispora</tp:taxon-name-part><tp:taxon-name-part taxon-name-part-type="species" reg="quadricellularia">quadricellularia</tp:taxon-name-part></tp:taxon-name></italic> was first described by Matsush. in 1975 from Japan. Subsequently, this species has been isolated from leaves many times in Taiwan. However, no sequences of <italic><tp:taxon-name><tp:taxon-name-part taxon-name-part-type="genus" reg="Isthmolongispora">I.</tp:taxon-name-part><tp:taxon-name-part taxon-name-part-type="species" reg="quadricellularia">quadricellularia</tp:taxon-name-part></tp:taxon-name></italic> are available in the public database. In this study, it is the first time that <italic><tp:taxon-name><tp:taxon-name-part taxon-name-part-type="genus" reg="Isthmolongispora">I.</tp:taxon-name-part><tp:taxon-name-part taxon-name-part-type="species" reg="quadricellularia">quadricellularia</tp:taxon-name-part></tp:taxon-name></italic> has been isolated from the aquatic environment. In addition, we also submitted sequence data for this species to the public database (SSU: MT507103–105; <abbrev xmlns:xlink="http://www.w3.org/1999/xlink" xlink:title="large subunit" id="ABBRID0EYJBI" xlink:type="simple">LSU</abbrev>: MT507107–110; <abbrev xmlns:xlink="http://www.w3.org/1999/xlink" xlink:title="internal transcribed spacers" id="ABBRID0E3JBI" xlink:type="simple">ITS</abbrev>: OL412746–749).</p></tp:treatment-sec></tp:taxon-treatment>
